# Supplementary material for: Determining the date of diagnosis – is it a simple matter? The impact of different approaches to dating diagnosis on estimates of delayed care for ovarian cancer in UK primary care
Source: BMC Med Res Methodol. 2009 Jun 23;9:42. doi: 10.1186/1471-2288-9-42 (PMC2711114; doi:10.1186/1471-2288-9-42)
Supplement: Additional file 1 — Codelist for the four categories described in the section on sensitivity analysis. List of read codes and categories that were used for defining dates 1–4. [file 1471-2288-9-42-S1.txt]

Read code	Description	Category
"B44..00"	"Malignant neoplasm of ovary and other uterine adnexa"	"Unambiguous"
"B440.11"	"Cancer of ovary"	"Unambiguous"
"B440.00"	"Malignant neoplasm of ovary"	"Unambiguous"
"B577.11"	"Liver metastases"	"Ambiguous  diagnosis"
"BBC0.12"	"[M]Ovarian stromal tumour"	"Ambiguous  diagnosis"
"B56..11"	"Lymph node metastases"	"Ambiguous  diagnosis"
"BB5j.00"	"[M]Endometrioid adenomas and carcinomas"	"Ambiguous  diagnosis"
"L2160AP"	"PAPILLOMA"	"Ambiguous  diagnosis"
"B833000"	"Carcinoma in situ of ovary"	"Ambiguous  diagnosis"
"B552.00"	"Malignant neoplasm of abdomen"	"Ambiguous  diagnosis"
"BB81.00"	"[M]Ovarian cystic, mucinous and serous neoplasms"	"Ambiguous  diagnosis"
"B....11"	"Cancers"	"Ambiguous  diagnosis"
"B576100"	"Secondary malignant neoplasm of peritoneum"	"Ambiguous  diagnosis"
"BB13.00"	"[M]Carcinoma, metastatic, NOS"	"Ambiguous  diagnosis"
"BB81.11"	"[M]Ovarian cystadenoma or carcinoma"	"Ambiguous  diagnosis"
"BB14.00"	"[M]Carcinomatosis"	"Ambiguous  diagnosis"
"BB5..11"	"[M]Adenocarcinomas"	"Ambiguous  diagnosis"
"B5...00"	"Malignant neoplasm of other and unspecified sites"	"Ambiguous  diagnosis"
"BBL9.00"	"[M]Carcinosarcoma NOS"	"Ambiguous  diagnosis"
"BBF1.00"	"[M]Sarcoma NOS"	"Ambiguous  diagnosis"
"B58..00"	"Secondary malignant neoplasm of other specified sites"	"Ambiguous  diagnosis"
"BB81.12"	"[M]Ovarian mucinous tumour"	"Ambiguous  diagnosis"
"B8...00"	"Carcinoma in situ"	"Ambiguous  diagnosis"
"BB19.00"	"[M]Carcinoma, anaplastic type, NOS"	"Ambiguous  diagnosis"
"B590.11"	"Carcinomatosis"	"Ambiguous  diagnosis"
"BBC3.00"	"[M]Granulosa cell tumour NOS"	"Ambiguous  diagnosis"
"BB81.13"	"[M]Ovarian papillary tumour"	"Ambiguous  diagnosis"
"BB82100"	"[M]Mucinous adenocarcinoma"	"Ambiguous  diagnosis"
"BB5j200"	"[M]Endometrioid carcinoma"	"Ambiguous  diagnosis"
"H51y700"	"Malignant pleural effusion"	"Ambiguous  diagnosis"
"BB5T.00"	"[M]Papillary adenomas and adenocarcinomas"	"Ambiguous  diagnosis"
"2399NT"	"TUMOUR"	"Ambiguous  diagnosis"
"B4...00"	"Malignant neoplasm of genitourinary organ"	"Ambiguous  diagnosis"
"BB2B.00"	"[M]Squamous cell carcinoma, metastatic NOS"	"Ambiguous  diagnosis"
"1O0..00"	"Cancer confirmed"	"Ambiguous  diagnosis"
"BB5X100"	"[M]Clear cell adenocarcinoma NOS"	"Ambiguous  diagnosis"
"B590.00"	"Disseminated malignancy NOS"	"Ambiguous  diagnosis"
"BB2A.00"	"[M]Squamous cell carcinoma NOS"	"Ambiguous  diagnosis"
"BB5..00"	"[M]Adenomas and adenocarcinomas"	"Ambiguous  diagnosis"
"B....00"	"Neoplasms"	"Ambiguous  diagnosis"
"BB03.00"	"[M]Neoplasm, metastatic"	"Ambiguous  diagnosis"
"BB53.00"	"[M]Adenocarcinoma, metastatic, NOS"	"Ambiguous  diagnosis"
"B5z..00"	"Malignant neoplasm of other and unspecified site NOS"	"Ambiguous  diagnosis"
"7L10200"	"Continuous infusion of chemotherapy"	"cancer care/treatment or referral "
"9N1y800"	"Seen in oncology clinic"	"cancer care/treatment or referral "
""	"Seen by clinical oncologist"	"cancer care/treatment or referral "
"8CL0.00"	"Cancer diagnosis discussed"	"cancer care/treatment or referral "
""	"Referral to oncologist"	"cancer care/treatment or referral "
""	"Referral to medical oncologist"	"cancer care/treatment or referral "
"8BAD.00"	"Chemotherapy"	"cancer care/treatment or referral "
"8CM0.00"	"Cancer care plan"	"cancer care/treatment or referral "
"8CL2.00"	"Cancer diagnosis discussed with patient"	"cancer care/treatment or referral "
"L0010BQ"	"SEEN IN ONCOLOGY CLINIC"	"cancer care/treatment or referral "
"8CP0.00"	"Cancer care plan discussed with patient"	"cancer care/treatment or referral "
"8BAV.00"	"Cancer care review"	"cancer care/treatment or referral "
"B49..00"	"Malignant neoplasm of urinary bladder"	"other site"
"B10z.11"	"Oesophageal cancer"	"other site"
"B21..00"	"Malignant neoplasm of larynx"	"other site"
"B8...11"	"Bowen's disease"	"other site"
"B56..00"	"Secondary and unspecified malignant neoplasm of lymph nodes"	"other site"
"BBE0.12"	"[M]Naevus NOS"	"other site"
"BB31.00"	"[M]Basal cell carcinoma NOS"	"other site"
"B43z.00"	"Malignant neoplasm of body of uterus NOS"	"other site"
"B134.00"	"Malignant neoplasm of caecum"	"other site"
"B43..00"	"Malignant neoplasm of body of uterus"	"other site"
"BBT..11"	"[M]Haemangiomatous tumours"	"other site"
"B430200"	"Malignant neoplasm of endometrium of corpus uteri"	"other site"
"B808000"	"Carcinoma in situ of liver"	"other site"
"B831.00"	"Carcinoma in situ of cervix uteri"	"other site"
"B222.00"	"Malignant neoplasm of upper lobe, bronchus or lung"	"other site"
"BBn0.12"	"[M]Myeloma NOS"	"other site"
"B41..11"	"Cervical carcinoma (uterus)"	"other site"
"B13..00"	"Malignant neoplasm of colon"	"other site"
"B34..11"	"Ca female breast"	"other site"
"B34..00"	"Malignant neoplasm of female breast"	"other site"
"B13z.11"	"Colonic cancer"	"other site"
"B641.00"	"Chronic lymphoid leukaemia"	"other site"
"B10..00"	"Malignant neoplasm of oesophagus"	"other site"
"B830.00"	"Carcinoma in situ of breast"	"other site"
"B803500"	"Carcinoma in situ of appendix"	"other site"
"B832000"	"Carcinoma in situ of endometrium"	"other site"
"B630.00"	"Multiple myeloma"	"other site"
"BB81M00"	"[M]Papillary serous cystadenoma, borderline malignancy"	"other site"
"B33..11"	"Basal cell carcinoma"	"other site"
"BB25.00"	"[M]Squamous cell papilloma"	"other site"
