# Supplementary material for: Determining the date of diagnosis – is it a simple matter? The impact of different approaches to dating diagnosis on estimates of delayed care for ovarian cancer in UK primary care
Source: BMC Med Res Methodol. 2009 Jun 23;9:42. doi: 10.1186/1471-2288-9-42 (PMC2711114; doi:10.1186/1471-2288-9-42)
Supplement: Additional file 2 — Codelist for ovarian cancer symptoms. List of read codes and categories used in this paper to calculate the incidence of symptoms. [file 1471-2288-9-42-S2.txt]

Readcode	Description	Category
1978.00	Left iliac fossa pain	Abdom. pain
R090z00	[D]Abdominal pain NOS	Abdom. pain
R090500	[D]Epigastric pain	Abdom. pain
R090C00	[D]Loin pain	Abdom. pain
197C.00	Lower abdominal pain	Abdom. pain
R090200	[D]Colic NOS	Abdom. pain
197..14	Subcostal pain	Abdom. pain
1962.00	Colicky abdominal pain	Abdom. pain
R090.00	[D]Abdominal pain	Abdom. pain
1963.00	Non-colicky abdominal pain	Abdom. pain
1971.00	Central abdominal pain	Abdom. pain
R090700	[D]Hypochondrial pain	Abdom. pain
1979.00	Suprapubic pain	Abdom. pain
R090K00	[D]Left upper quadrant pain	Abdom. pain
197..13	Site of abdominal pain	Abdom. pain
1965.11	Biliary colic symptom	Abdom. pain
R090M00	[D]Right lower quadrant pain	Abdom. pain
197B.00	Upper abdominal pain	Abdom. pain
Ryu1000	[X]Pain localized to other parts of lower abdomen	Abdom. pain
R090400	[D]Abdominal cramps	Abdom. pain
R090L00	[D]Left lower quadrant pain	Abdom. pain
R090100	[D]Abdominal colic	Abdom. pain
1968.00	Abdominal discomfort	Abdom. pain
1972.00	Epigastric pain	Abdom. pain
R090F00	[D]Acute abdomen	Abdom. pain
1974.00	Right subcostal pain	Abdom. pain
197A.00	Generalised abdominal pain	Abdom. pain
1973.00	Left subcostal pain	Abdom. pain
R090A00	[D]Pain in left iliac fossa	Abdom. pain
196..11	Abdominal pain type	Abdom. pain
R090N00	[D]Nonspecific abdominal pain	Abdom. pain
R090H00	[D]Upper abdominal pain	Abdom. pain
197A.11	General abdominal pain-symptom	Abdom. pain
R090y00	[D]Other specified abdominal pain	Abdom. pain
1975.00	Left flank pain	Abdom. pain
Ryu1100	[X]Other and unspecified abdominal pain	Abdom. pain
R090600	[D]Umbilical pain	Abdom. pain
1965.00	Biliary colic	Abdom. pain
R090900	[D]Pain in right iliac fossa	Abdom. pain
1977.00	Right iliac fossa pain	Abdom. pain
197Z.00	Site of GIT pain NOS	Abdom. pain
1969.00	Abdominal pain	Abdom. pain
1976.00	Right flank pain	Abdom. pain
R090J00	[D]Right upper quadrant pain	Abdom. pain
197D.00	Right upper quadrant pain	Abdom. pain
R090800	[D]Suprapubic pain	Abdom. pain
K190.00	Urinary tract infection, site not specified	Urinary/genital
R08z100	[D]Vesical pain	Urinary/genital
R086z00	[D]Urination abnormality NOS	Urinary/genital
1A55.00	Dysuria	Urinary/genital
K190311	Recurrent UTI	Urinary/genital
1583.00	H/O: post-menopausal bleeding	Urinary/genital
K190X00	Persistent proteinuria, unspecified	Urinary/genital
K190z00	Urinary tract infection, site not specified NOS	Urinary/genital
R084z00	[D]Frequency of micturition or polyuria NOS	Urinary/genital
1AH0.00	Incomplete emptying of bladder	Urinary/genital
1A1..11	Frequency of micturition	Urinary/genital
1A...12	Urinary symptoms	Urinary/genital
1584.00	Heavy episode of vaginal bleeding	Urinary/genital
R081000	[D]Painful urination	Urinary/genital
K19yz00	Other urinary tract disorders NOS	Urinary/genital
R083.00	[D]Incontinence of urine	Urinary/genital
R084000	[D]Frequency of micturition, unspecified	Urinary/genital
R083200	[D] Urge incontinence	Urinary/genital
1A7..00	Vaginal discharge symptom	Urinary/genital
R081z00	[D]Dysuria NOS	Urinary/genital
1AE..00	Vaginal discomfort	Urinary/genital
158..12	Vaginal bleeding	Urinary/genital
1A1..00	Micturition frequency	Urinary/genital
1A24.00	Stress incontinence	Urinary/genital
158..11	C/O p.v. bleeding	Urinary/genital
1J4..00	Suspected UTI	Urinary/genital
R086200	[D] Urgency of micturition	Urinary/genital
R083z00	[D]Incontinence of urine NOS	Urinary/genital
1A23.00	Incontinence of urine	Urinary/genital
1A25.11	Urgency of micturition	Urinary/genital
1A1Z.00	Micturition frequency NOS	Urinary/genital
1582.00	H/O: inter-menstrual bleeding	Urinary/genital
158..00	H/O: abnormal uterine bleeding	Urinary/genital
Kz...00	Genitourinary disease NOS	Urinary/genital
1A12.00	Frequency of micturition	Urinary/genital
1A...00	Genitourinary symptoms	Urinary/genital
1A24.11	Stress incontinence - symptom	Urinary/genital
158Z.00	H/O:abnormal uterine bleed NOS	Urinary/genital
K5E0.00	Abnormal uterine bleeding unrelated to menstrual cycle	Urinary/genital
K19yw00	Disorder of urinary system, unspecified	Urinary/genital
K190400	Chronic urinary tract infection	Urinary/genital
1AZ..00	Genitourinary symptoms NOS	Urinary/genital
1A25.00	Urgency	Urinary/genital
R081.00	[D]Dysuria	Urinary/genital
K19z.00	Urethral and urinary tract disorders NOS	Urinary/genital
1A...11	GU symptoms	Urinary/genital
K5A1.00	Postmenopausal bleeding	Urinary/genital
1A1..13	Urinary frequency	Urinary/genital
1A7Z.00	Vaginal discharge NOS	Urinary/genital
K56y111	Bleeding - vaginal NOS	Urinary/genital
1A26.00	Urge incontinence of urine	Urinary/genital
1591.00	H/O: recurrent vaginal disch.	Urinary/genital
19A3.00	Abdomen feels distended	Abdom. distension
19A..00	Abdominal distension symptom	Abdom. distension
19B2.00	Excessive flatulence	Abdom. distension
R073300	[D]Abdominal distension, gaseous	Abdom. distension
19B..13	Eructation symptom	Abdom. distension
R095000	[D]Fluid in peritoneal cavity	Abdom. distension
J521.00	Irritable colon - Irritable bowel syndrome	Abdom. distension
19A4.00	Abdomen feels swollen	Abdom. distension
19B3.00	Excessive belching	Abdom. distension
19AZ.00	Abd. distension symptom NOS	Abdom. distension
19B..12	Bloating symptom	Abdom. distension
19B5.00	Excessive flatus	Abdom. distension
R073.00	[D]Flatulence, eructation and gas pain	Abdom. distension
R073100	[D]Eructation	Abdom. distension
19B..00	Flatulence/wind	Abdom. distension
19B..14	Flatulence symptom	Abdom. distension
R095z00	[D]Ascites NOS	Abdom. distension
19A2.00	Abdomen feels bloated	Abdom. distension
19B..11	Belching symptom	Abdom. distension
19B4.00	Excessive eructation	Abdom. distension
J521.11	Irritable bowel syndrome	Abdom. distension
R073000	[D]Flatulence	Abdom. distension
R073z00	[D]Flatulence, eructation and gas pain NOS	Abdom. distension
R073200	[D]Gas pain (abdominal)	Abdom. distension
R073400	[D]Bloating	Abdom. distension
R095.00	[D]Ascites	Abdom. distension
19E..12	Motions - symptom	Constipation/CBH*
19EE.00	Increased frequency of defaecation	Constipation/CBH*
19F..00	Diarrhoea symptoms	Constipation/CBH*
19EA.11	Altered bowel habit	Constipation/CBH*
19EB.00	Frequency of defaecation	Constipation/CBH*
J4zz.11	Diarrhoea - presumed non-infectious	Constipation/CBH*
19F..12	Loose stools	Constipation/CBH*
J521000	Irritable bowel syndrome with diarrhoea	Constipation/CBH*
19F..11	Diarrhoea	Constipation/CBH*
19F2.00	Diarrhoea	Constipation/CBH*
19C2.00	Constipated	Constipation/CBH*
R078.00	[D]Change in bowel habit	Constipation/CBH*
19EA.00	Change in bowel habit	Constipation/CBH*
R077100	[D] Stools loose	Constipation/CBH*
19C..11	Constipation symptom	Constipation/CBH*
19CZ.00	Constipation NOS	Constipation/CBH*
19FZ.00	Diarrhoea symptom NOS	Constipation/CBH*
19EZ.00	Faeces symptoms NOS	Constipation/CBH*
J4z..11	Presumed noninfectious diarrhoea	Constipation/CBH*
J520z00	Constipation NOS	Constipation/CBH*
19E..11	Faeces symptom	Constipation/CBH*
19E..00	Faeces/motions - symptoms	Constipation/CBH*
J520y00	Other specified constipation	Constipation/CBH*
19C..00	Constipation	Constipation/CBH*
25K3.00	O/E - abdominal mass-very hard	Abdom. mass
2642.00	O/E - pelvic mass palpable-RIF	Abdom. mass
25K..00	O/E-abdominal mass consistency	Abdom. mass
R093z00	[D]Swelling, mass or lump within abdomen or pelvis NOS	Abdom. mass
7H2C500	Biopsy of abdominal mass	Abdom. mass
25K4.00	O/E - abdominal mass-pulsatile	Abdom. mass
R093000	[D]Abdominal swelling	Abdom. mass
25J8.00	O/E left lower abdominal mass	Abdom. mass
R093400	[D]Pelvic mass	Abdom. mass
25L..00	O/E - abdominal mass shape	Abdom. mass
264Z.00	O/E - pelvic mass palpable NOS	Abdom. mass
264..00	O/E - pelvic mass palpated	Abdom. mass
2688.00	O/E - VE - pelvic mass NOS	Abdom. mass
2641.00	O/E - pelvic mass palpable-LIF	Abdom. mass
25K1.00	O/E - abdominal mass - soft	Abdom. mass
25K2.00	O/E - abdominal mass - hard	Abdom. mass
R093100	[D]Abdominal mass	Abdom. mass
7H2C600	Biopsy of pelvic mass	Abdom. mass
R093500	[D]Pelvic lump	Abdom. mass
R093200	[D]Abdominal lump	Abdom. mass
R093.00	[D]Swelling, mass or lump within abdomen or pelvis	Abdom. mass
2643.00	O/E - central pelvic mass	Abdom. mass
R093300	[D]Pelvic swelling	Abdom. mass
25J..00	O/E - abdominal mass palpated	Abdom. mass
J101z00	Oesophagitis NOS	Indigestion
J101111	Acid reflux	Indigestion
1957.00	Gastric reflux	Indigestion
J10y413	Acid reflux	Indigestion
J10y411	Oesophageal reflux	Indigestion
J101113	Oesophageal reflux with oesophagitis	Indigestion
J10y412	Gastro-oesophageal reflux	Indigestion
J101112	Gastro-oesophageal reflux with oesophagitis	Indigestion
J16y411	Flatulent dyspepsia	Indigestion
195..00	Indigestion symptoms	Indigestion
195Z.00	Indigestion symptom NOS	Indigestion
J10y400	Oesopheal reflux without mention of oesophagitis	Indigestion
1954.00	Indigestion	Indigestion
J101100	Reflux oesophagitis	Indigestion
J16y400	Dyspepsia	Indigestion
J16y412	Indigestion NOS	Indigestion
1955.11	Heartburn symptom	Indigestion
1955.00	Heartburn	Indigestion
J101115	Regurgitant oesophagitis	Indigestion
1958.00	Undiagnosed dyspepsia	Indigestion
J101.00	Oesophagitis	Indigestion
198..12	Nausea symptoms	Nausea/Vomiting
1983.00	Morning nausea	Nausea/Vomiting
198Z.00	Nausea NOS	Nausea/Vomiting
1992.11	Throwing up	Nausea/Vomiting
199..12	Emesis	Nausea/Vomiting
1984.11	Upset tummy	Nausea/Vomiting
199Z.00	Vomiting NOS	Nausea/Vomiting
198..11	C/O - nausea	Nausea/Vomiting
1992.00	Vomiting	Nausea/Vomiting
198..00	Nausea	Nausea/Vomiting
1982.00	Nausea present	Nausea/Vomiting
R070.00	[D]Nausea and vomiting	Nausea/Vomiting
R070z00	[D]Nausea and vomiting NOS	Nausea/Vomiting
198Z.00	Nausea NOS	Nausea/Vomiting
198..11	C/O - nausea	Nausea/Vomiting
R070200	[D]Emesis	Nausea/Vomiting
199..13	Rumination	Nausea/Vomiting
198..00	Nausea	Nausea/Vomiting
199..12	Emesis	Nausea/Vomiting
1984.00	Upset stomach	Nausea/Vomiting
1982.00	Nausea present	Nausea/Vomiting
1992.11	Throwing up	Nausea/Vomiting
199..00	Vomiting	Nausea/Vomiting
1981.00	No nausea	Nausea/Vomiting
1992.00	Vomiting	Nausea/Vomiting
199..14	Vomiting symptoms	Nausea/Vomiting
198..12	Nausea symptoms	Nausea/Vomiting
199..11	C/O - vomiting	Nausea/Vomiting
R070111	[D] Sickness	Nausea/Vomiting
199..00	Vomiting	Nausea/Vomiting
199..11	C/O - vomiting	Nausea/Vomiting
1992.12	Bilious attack	Nausea/Vomiting
R070000	[D]Nausea	Nausea/Vomiting
199..14	Vomiting symptoms	Nausea/Vomiting
R070100	[D]Vomiting	Nausea/Vomiting
N145.		Back pain
16C2.00	Backache	Back pain
16C6.00	Back pain without radiation NOS	Back pain
N145.00	Backache, unspecified	Back pain
16C..00	Backache symptom	Back pain
16C5.00	C/O - low back pain	Back pain
N142.00	Pain in lumbar spine	Back pain
N142.11	Low back pain	Back pain
16CZ.00	Backache symptom NOS	Back pain
16C3.00	Backache with radiation	Back pain
N145.12	Back pain, unspecified	Back pain
N141.00	Pain in thoracic spine	Back pain
16C9.00	Chronic low back pain	Back pain
1A53.12	C/O - lumbar pain	Back pain
173Z.00	Breathlessness NOS	Breathing Probs
173F.00	Short of breath dressing/undressing	Breathing Probs
173C.11	Dyspnoea on exertion	Breathing Probs
173..12	Dyspnoea - symptom	Breathing Probs
175..00	Breath symptom	Breathing Probs
173..00	Breathlessness	Breathing Probs
1734.00	Breathless - at rest	Breathing Probs
173C.12	SOBOE	Breathing Probs
173..13	Shortness of breath symptom	Breathing Probs
1732.00	Breathless - moderate exertion	Breathing Probs
1733.00	Breathless - mild exertion	Breathing Probs
R060800	[D]Shortness of breath	Breathing Probs
R060A00	[D]Dyspnoea	Breathing Probs
1738.00	Difficulty breathing	Breathing Probs
173C.00	Short of breath on exertion	Breathing Probs
173..11	Breathlessness symptom	Breathing Probs
1739.00	Shortness of breath	Breathing Probs
R060D00	[D]Breathlessness	Breathing Probs
173G.00	Breathless - strenuous exertion	Breathing Probs
1625.00	Abnormal weight loss	Appetite/Weight
162..00	Weight symptom	Appetite/Weight
161..00	Appetite symptom	Appetite/Weight
162Z.00	Weight symptom NOS	Appetite/Weight
R030000	[D]Appetite loss	Appetite/Weight
1612.00	Appetite loss - anorexia	Appetite/Weight
1615.00	Reduced appetite	Appetite/Weight
1612.11	Anorexia symptom	Appetite/Weight
R031.00	[D]Abnormal weight gain	Appetite/Weight
R030z00	[D]Anorexia NOS	Appetite/Weight
R030.00	[D]Anorexia	Appetite/Weight
1625.11	Abnormal weight loss - symptom	Appetite/Weight
1D1A.00	Complaining of weight loss	Appetite/Weight
1622.00	Weight increasing	Appetite/Weight
161Z.00	Appetite symptom NOS	Appetite/Weight
1623.00	Weight decreasing	Appetite/Weight
1624.00	Abnormal weight gain	Appetite/Weight
1612.12	Loss of appetite - symptom	Appetite/Weight
R032.00	[D]Abnormal loss of weight	Appetite/Weight
1684.00	Malaise/lethargy	Tiredness
1683.11	C/O - 'tired all the time'	Tiredness
168..13	Malaise - symptom	Tiredness
168..12	Lethargy - symptom	Tiredness
R007000	[D]Malaise	Tiredness
168Z.00	Tiredness symptom NOS	Tiredness
R007211	[D]General weakness	Tiredness
R007200	[D]Asthenia NOS	Tiredness
1683.00	Tired all the time	Tiredness
R007z11	[D]Lassitude	Tiredness
168..11	Fatigue - symptom	Tiredness
R007100	[D]Fatigue	Tiredness
R007.00	[D]Malaise and fatigue	Tiredness
1684.11	C/O - debility - malaise	Tiredness
E205.12	Tired all the time	Tiredness
1682.00	Fatigue	Tiredness
R007z00	[D]Malaise and fatigue NOS	Tiredness
R007500	[D]Tiredness	Tiredness
1688.00	Exhaustion	Tiredness
168..00	Tiredness symptom	Tiredness
R007300	[D]Lethargy	Tiredness
K58y000	Other pelvic pain - female	Pelvic pain
1A58000	Vaginal pain	Pelvic pain
15D..00	Dyspareunia	Pelvic pain
R090G12	[D] Perineal pain	Pelvic pain
1A5Z.00	Genitourinary pain NOS	Pelvic pain
R090G00	[D]Pelvic and perineal pain	Pelvic pain
1A5..00	Genitourinary pain	Pelvic pain
1A58.11	Female genital pain	Pelvic pain
1A5A.00	C/O perineal pain	Pelvic pain
1A59.00	C/O pelvic pain	Pelvic pain
1A58200	Ovarian pain	Pelvic pain
K580.00	Dyspareunia due to non psychogenic cause in the female	Pelvic pain
R090G11	[D] Pelvic pain	Pelvic pain
1A58.00	Pain in female genitalia	Pelvic pain
