# Supplementary material for: Determining the date of diagnosis – is it a simple matter? The impact of different approaches to dating diagnosis on estimates of delayed care for ovarian cancer in UK primary care
Source: BMC Med Res Methodol. 2009 Jun 23;9:42. doi: 10.1186/1471-2288-9-42 (PMC2711114; doi:10.1186/1471-2288-9-42)
Supplement: Additional file 3 — Codelist for all types of cancers. The codelist that was used to identify prior cancers in other sites. [file 1471-2288-9-42-S3.txt]

Read code	Description
1409A	MALIGNANT NEOPLASM LIP
1409C	LIP CARCINOMA
1419A	TONGUE TUMOUR MALIGNANT
1419AA	LINGUAL/TONGUE CANCER
1419C	TONGUE CARCINOMA
142..00	H/O: malignant neoplasm (*)
142..11	H/O: cancer
142..12	H/O: carcinoma
142..13	H/O: malignancy
1420A	PAROTID MALIGNANT NEOPLASM
1425000	H/O Malignant melanoma
1429B	SALIVARY GLAND MALIGNANT NEOPLASM
1429C	CARCINOMA SALIVARY GLAND
142A.00	H/O: * other lymph/haematopoi.
1439A	MALIGNANT NEOPLASM GUM
144 C	CARCINOMA MOUTH FLOOR
1450A	MALIGNANT NEOPLASM CHEEK INTERNAL
1450C	CARCINOMA MOUTH CHEEK INTERNAL
1459A	MALIGNANT NEOPLASM MOUTH
1459C	MOUTH CARCINOMA
1460A	MALIGNANT NEOPLASM TONSIL
1460C	CARCINOMA TONSIL
1468A	MALIGNANT NEOPLASM BRANCHIAL CLEFT
147 A	MALIGNANT NEOPLASM ADENOID
1480C	POSTCRICOID CARCINOMA
149 A	MALIGNANT NEOPLASM THROAT
149 AT	MALIGNANT NEOPLASM PHARYNX
149 C	PHARYNX CARCINOMA
149 CT	CARCINOMA THROAT
14P7.00	H/O: chemotherapy
150 A	MALIGNANT NEOPLASM OESOPHAGUS
150 B	SARCOMA OESOPHAGUS
150 C	OESOPHAGUS CARCINOMA
1510A	MALIGNANT NEOPLASM CARDIA
1519A	MALIGNANT NEOPLASM STOMACH
1519AA	GASTRIC CANCER
1519B	SARCOMA STOMACH
1519BL	MALIGNANT LYMPHOMA STOMACH
1519C	STOMACH CARCINOMA
1519CL	LINITIS PLASTICA
1519DA	ADENOCARCINOMA STOMACH
1519L	STOMACH LEIOMYBLASTOMA
1520A	MALIGNANT NEOPLASM DUODENUM
1520B	SARCOMA DUODENUM
1528LA	MALIGNANT NEOPLASM ILEUM
1529A	MALIGNANT NEOPLASM SMALL INTESTINE
1529B	SARCOMA SMALL INTESTINE
1529BL	LYMPHOSARCOMA SMALL INTESTINE
1529C	CARCINOMA SMALL INTESTINE
1530AC	MALIGNANT NEOPLASM CAECUM
1530AD	ADENOCARCINOMA ASCENDING COLON
1530CC	CARCINOMA CAECUM
1533A	MALIGNANT NEOPLASM SIGMOID
1533AD	ADENOCARCINOMA SIGMOID COLON
1538A	MALIGNANT NEOPLASM LARGE INTESTINE
1538AD	ADENOCARCINOMA COLON
1538AN	MALIGNANT NEOPLASM LARGE BOWEL NONRECTAL
1538B	SARCOMA COLON
1538C	COLON CARCINOMA
1538CN	LARGE BOWEL CARCINOMA NONRECTAL
1539A	MALIGNANT NEOPLASM BOWEL
1539AT	MALIGNANT NEOPLASM INTESTINE
1539C	CARCINOMA BOWEL
1541A	MALIGNANT NEOPLASM RECTUM
1541C	RECTUM CARCINOMA
1542A	MALIGNANT NEOPLASM ANAL CANAL
1542C	CARCINOMA ANAL CANAL
1550A	MALIGNANT NEOPLASM LIVER
1550AP	MALIGNANT NEOPLASM LIVER PRIMARY
1550B	HEPATOMA
1550BH	HAEMANGIOENDOTHELIAL SARCOMA LIVER
1550BP	SARCOMA LIVER PRIMARY
1550C	CARCINOMA LIVER
1550HB	HEPATOBLASTOMA
1550HC	MALIGNANT NEOPLASM HEPATOCELLULAR
1551A	MALIGNANT CHOLANGIOMA
1551C	CHOLANGIO CARCINOMA
1560A	MALIGNANT NEOPLASM GALLBLADDER
1560C	CARCINOMA GALLBLADDER
1561A	MALIGNANT NEOPLASM EXTRAHEPATIC BILE DUC
1561C	CARCINOMA EXTRAHEPATIC BILE DUCT
1562A	MALIGNANT NEOPLASM AMPULLA OF VATER
1562C	CARCINOMA AMPULLA VATER
1569A	MALIGNANT NEOPLASM BILE/BILIARY TRACT
1579A	MALIGNANT NEOPLASM PANCREAS
1579C	PANCREAS CARCINOMA
1579CL	CARCINOMA ISLETS OF LANGERHANS
1589MP	MESOTHELIOMA PERITONEUM
159	GASTROINTESTINAL MALIGNANCY
159 A	NEOPLASM MALIGNANT GASTROINTESTINAL TRAC
159 C	GASTROINTESTINAL CARCINOMA
159 CD	CARCINOMA DIGESTIVE ORGAN
1600A	MALIGNANT NEOPLASM NOSE INTERNAL
1601A	MALIGNANT NEOPLASM EAR INNER
1601AC	MALIGNANT CHOLESTEATOMA
1601AM	MALIGNANT NEOPLASM MASTOID
1602A	MALIGNANT NEOPLASM ANTRUM/MAXILLARY SINU
1608A	MALIGNANT NEOPLASM ETHMOID (SINUS)
1608CM	SQUAMOUS CELL CARCINOMA FRONTAL & ETHMOI
1609A	MALIGNANT NEOPLASM SINUS (ACCESSORY RESP
1610A	MALIGNANT NEOPLASM VOCAL CORDS
1618A	MALIGNANT NEOPLASM EPIGLOTTIS
1619A	NEOPLASM MALIGNANT LARYNX
1619C	LARYNX CARCINOMA
1619CV	CARCINOMA VOCAL CORD
1620A	NEOPLASM MALIGNANT TRACHEA
1620C	TRACHEA CARCINOMA
1621A	NEOPLASM MALIGNANT LUNG
1621AB	NEOPLASM MALIGNANT BRONCHUS
1621C	LUNG CARCINOMA
1621CB	CARCINOMA BRONCHUS
1621D	PANCOAST TUMOUR
1630A	PLEURA NEOPLASM MALIGNANT PRIMARY
1631A	MALIGNANT NEOPLASM MEDIASTINUM
1639MA	PLEURA MESOTHELIOMA
1700A	MALIGNANT NEOPLASM SKULL
1700AM	MALIGNANT NEOPLASM MAXILLA
1701A	MALIGNANT NEOPLASM MANDIBLE
1702D	MALIGNANT NEOPLASM INTERVERTEBRAL CARTIL
1702P	MALIGNANT NEOPLASM SPINE
1703A	STERNUM MALIGNANT TUMOUR
1709A	MALIGNANT NEOPLASM BONE
1709AC	MALIGNANT NEOPLASM CARTILAGE
1709AK	MALIGNANT NEOPLASM SKELETAL
1709B	CHONDROSARCOMA
1709C	EWING'S TUMOUR
1709D	SARCOMA OSTEOGENIC
1710AC	MALIGNANT NEOPLASM CAROTID ARTERY
1711AH	MALIGNANT NEOPLASM HEART
1719	LYMPHANGIOSARCOMA
1719A	MALIGNANT NEOPLASM CONNECTIVE TISSUE
1719AC	NEOPLASM MALIGNANT SUBCUTANEOUS TISSUE
1719B	SARCOMA
1719F	FIBROSARCOMA
1719FB	MALIGNANT FIBROBLASTOMA
1719H	HAEMANGIOBLASTOMA
1719LM	MALIGNANT LYMPHANGIOMA
1719M	MYOSARCOMA
1719RB	RHABDOMYOSARCOMA BUTTOCK
1719RH	RHABDOMYOSARCOMA
1723A	NOSE EXTERNAL MALIGNANT NEOPLASM
1723C	CARCINOMA NOSE EXTERNAL
1726AN	MALIGNANT MELANOMA ANUS
1729	MELANOMA MALIGNANT
1729B	MALIGNANT MELANOMA SKIN
1729L	MOLE (SKIN) MALIGNANT
1731AC	MALIGNANT NEOPLASM CANTHUS
1731AL	MALIGNANT NEOPLASM EYELID
1732AC	MALIGNANT NEOPLASM AUDITORY CANAL
1733AC	MALIGNANT NEOPLASM CHEEK EXTERNAL
1733AF	MALIGNANT NEOPLASM FACE
1734AC	MALIGNANT NEOPLASM SCALP
1735A	MALIGNANT NEOPLASM SCROTUM
1735C	CARCINOMA SCROTUM
1735CP	PAGET'S DISEASE SCROTUM
1736AB	MALIGNANT NEOPLASM BUTTOCK
1736AM	MALIGNANT NEOPLASM UMBILICUS
1736AN	MALIGNANT NEOPLASM ANUS
1736CN	CARCINOMA ANUS
1739A	SKIN NEOPLASM MALIGNANT
1739B	EPITHELIOMA BASAL CELL
1739BL	ULCER RODENT (SKIN)
1739BP	BASAL CELL PAPILLOMA
1739C	CARCINOMA SKIN
1739CM	SQUAMOUS CELL CARCINOMA SKIN
1739CS	SQUAMOUS CELL CARCINOMA
174 A	NEOPLASM MALIGNANT BREAST
174 AN	MALIGNANT NEOPLASM NIPPLE
174 C	CARCINOMA BREAST
174 CI	CARCINOMA BREAST INDURATED
174 DC	ADENOCARCINOMA BREAST
174 DL	ADENOCARCINOMA BREAST ULCERATION
174 PB	PAGET'S DISEASE BREAST
174 PN	PAGET'S DISEASE NIPPLE
180 A	MALIGNANT NEOPLASM UTERUS CERVIX
180 C	CERVIX UTERI CARCINOMA
181 C	CHORIONEPITHELIOMA
1820A	MALIGNANT NEOPLASM UTERUS CORPUS
1820C	UTERUS BODY CARCINOMA
1829A	MALIGNANT NEOPLASM UTERUS
1829C	CARCINOMA UTERUS
1830A	MALIGNANT NEOPLASM OVARY
1830AD	ADENOCARCINOMA OVARY
1830AU	ADENOCARCINOMA UTERUS
1830C	CARCINOMA OVARY
1830MC	MUCINOUS CYSTADENOCARCINOMA OVARY
1830T	OVARIAN TUMOUR
1830TT	TERATOMA OVARY
1840A	MALIGNANT NEOPLASM VAGINA
1841A	MALIGNANT NEOPLASM VULVA
1841AN	MALIGNANT NEOPLASM CANAL OF NUCK
1841C	CARCINOMA VULVA
1849A	NEOPLASM MALIGNANT GENITAL TRACT FEMALE
185 A	MALIGNANT NEOPLASM PROSTATE
185 C	PROSTATE CARCINOMA
185 CA	ADENOCARCINOMA PROSTATE
186 A	MALIGNANT NEOPLASM TESTIS
186 AN	TUMOUR TESTIS SERTOLI CELL
186 B	SEMINOMA
186 BL	TESTIS ADENOCARCINOMA INFANCY
186 C	CARCINOMA TESTIS
186 CH	EPITHELIOMA CHORION TESTIS
186 EM	EMBRYONAL CARCINOMA TESTIS
186 NT	TUMOUR TESTIS INTERSTITIAL CELL
186 RC	SARCOMA TESTIS
186 T	TERATOMA TESTIS
186 TA	TERATOMA
186 TM	MALIGNANT TERATOMA
1870A	MALIGNANT NEOPLASM PENIS
1878	SARCOMA SPERMATIC CORD
1878C	CARCINOMA SEMINAL VESICLES
1879A	NEOPLASM MALIGNANT GENITAL TRACT MALE
188 A	MALIGNANT NEOPLASM BLADDER
188 C	CARCINOMA BLADDER
188 CT	CARCINOMA URINARY TRACT
188 RC	SARCOMA URINARY BLADDER
188 RH	RHABDOMYOSARCOMA URINARY BLADDER
188 TC	TRANSITIONAL CELL CARCINOMA BLADDER
1890A	NEOPLASM MALIGNANT KIDNEY
1890AD	ADENOCARCINOMA KIDNEY
1890BL	NEPHROBLASTOMA
1890C	CARCINOMA KIDNEY
1890CH	HYPERNEPHROMA
1890HM	HAMARTOMA FOETAL RENAL
1890MB	MESOBLASTIC NEPHROMA
1890NR	NODULAR RENAL BLASTOMA
1890R	SARCOMA KIDNEY
1890W	WILM'S TUMOUR
1891C	CARCINOMA RENAL PELVIS
1892A	MALIGNANT NEOPLASM URETER
1892C	CARCINOMA URETER
1899A	URETHRAL MALIGNANT NEOPLASM
1899C	CARCINOMA URETHRA
1899T	NEOPLASM MALIGNANT URINARY TRACT
190 A	MALIGNANT NEOPLASM EYE
190 B	RETINOBLASTOMA
191 A	MALIGNANT NEOPLASM CEREBRAL
191 BC	CEREBRAL NEOPLASM
191 MB	MEDULLOBLASTOMA BRAIN
1922A	MALIGNANT NEOPLASM SPINAL CORD
1923	MENINGIOMA SPINAL CORD MALIGNANT
1924NF	NEUROFIBROMATOSIS MALIGNANT
1925GN	MALIGNANT GANGLIONEUROMA
1925NB	NEUROBLASTOMA
1929A	MALIGNANT NEOPLASM NERVOUS SYSTEM
1929AC	ASTROCYTOMA
1929D	OLIGODENDROBLASTOMA
1929DG	OLIGODENDROGLIOMA
1929EP	EPENDYMOMA
1929GL	GLIOMA
1929MN	MENINGIOMA BRAIN MALIGNANT
193 A	THYROID MALIGNANT NEOPLASM
193 AG	MALIGNANT GOITRE
193 C	CARCINOMA THYROID
193 TD	MALIGNANT NEOPLASM THYROGLOSSAL DUCT
1940A	MALIGNANT NEOPLASM ADRENAL GLAND
1942A	THYMUS MALIGNANT NEOPLASM
1942AM	THYMOMA MALIGNANT
1943A	PITUITARY MALIGNANT NEOPLASM
1950	INTRA-ABDOMINAL CANCER
1950A	MALIGNANT NEOPLASM ABDOMEN
1950MA	MESOTHELIOMA ABDOMEN
1959AA	MALIGNANT NEOPLASM HEAD
1959AB	MALIGNANT NEOPLASM TEMPORAL
1959AC	MALIGNANT NEOPLASM SUBMENTAL
1959AD	MALIGNANT NEOPLASM PINNA EAR
1959AE	MALIGNANT NEOPLASM EAR EXTERNAL
1959AF	MALIGNANT NEOPLASM AURICLE
1959AG	MALIGNANT NEOPLASM NECK
1959BA	MALIGNANT NEOPLASM THORAX/THORACIC WALL
1959BB	MALIGNANT NEOPLASM CHEST WALL
1959BC	MALIGNANT NEOPLASM FLANK
1959BD	MALIGNANT NEOPLASM GROIN
1959BE	MALIGNANT NEOPLASM INGUINAL
1959CA	MALIGNANT NEOPLASM ARM
1959CB	MALIGNANT NEOPLASM SHOULDER
1959CC	MALIGNANT NEOPLASM HAND
1959CD	MALIGNANT NEOPLASM WRIST
1959CE	MALIGNANT NEOPLASM THUMB
1959CF	MALIGNANT NEOPLASM FINGER
1959DA	MALIGNANT NEOPLASM LEG
1959DB	MALIGNANT NEOPLASM THIGH
1959DC	MALIGNANT NEOPLASM KNEE
1959DD	MALIGNANT NEOPLASM ANKLE
1959DE	MALIGNANT NEOPLASM FOOT
1959DF	MALIGNANT NEOPLASM HEEL
1960AC	MALIGNANT NEOPLASM CERVICAL LYMPH GLAND
1968M	SECONDARY NEOPLASTIC DEPOSITS MULTI SITE
1969A	MALIGNANT NEOPLASM LYMPH GLAND/NODE
1969M	SECONDARY NEOPLASTIC DEPOSITS LYMPH GLAN
1970	SECONDARY NEOPLASTIC DEPOSITS LUNG
1970M	METASTASIS LUNG
1972A	PLEURAL EFFUSION MALIGNANT SECONDARY
1972B	SECONDARY NEOPLASTIC DEPOSITS PLEURA
1973M	METASTASIS BRONCHUS
1976A	MALIGNANT ASCITES
1976M	PERITONITIS MALIGNANT
1977	SECONDARY NEOPLASTIC DEPOSITS LIVER
1977A	MALIGNANT NEOPLASM LIVER SECONDARY
1977M	METASTASIS LIVER
1982	SKIN SECONDARY DEPOSITS
1983	SECONDARY NEOPLASTIC DEPOSITS BRAIN
1983AM	ADENOCARCINOMA CEREBELLAR METASTATIC
1983M	METASTASIS CEREBRAL
1985	SECONDARY NEOPLASTIC DEPOSITS BONE
1989	SECONDARY NEOPLASTIC DEPOSITS
1989M	METASTASIS
1990C	NEOPLASTIC DISEASE DISSEMINATED
1990M	METASTASIS GENERAL
1990NB	NEUROBLASTOMA DISSEMINATED
1991A	NEOPLASM MALIGNANT
1991AD	ADENOCARCINOMA
1991C	CARCINOMA
1991CR	CARCINOMA RECURRENT
1991M	MALIGNANCY
1991MC	CANCER
1991MR	MALIGNANCY RECURRENT
1991MT	MESOTHELIOMA
1991NC	CYLINDROMA
1992L	LIPOSARCOMA
1I2..00	No evidence of cancer found
1O0..00	Cancer confirmed
2000	SARCOMA RETICULUM-CELL
2001	LYMPHOSARCOMA
2001BL	LYMPHOBLASTIC LYMPHOSARCOMA
2001WD	LYMPHOSARCOMA WELL DIFFERENTIATED
201	HODGKIN'S DISEASE
201 G	HODGKIN'S GRANULOMA
201 MH	NEOPLASM MALIGNANT HODGKIN'S
201 ML	MALIGNANT LYMPHOGRANULOMA
2020	LYMPHOMA GIANT FOLLICULAR
2020BB	SYNDROME BRILL-BAEHR-ROSENTHAL
2020BR	BRILL- SYMMERS DISEASE
2020FB	FOLLICULAR LYMPHOBLASTOMA
2020FL	FOLLICULAR LYMPHOMA
2020FR	LYMPHOID FOLLICULAR RETICULOSIS
2021	MYCOSIS FUNGOIDES
2022	LYMPHOMA
2022AF	AFRICAN LYMPHOMA
2022BK	LYMPHOMA BURKITT'S
2022BM	MALIGNANT NEOPLASM BONE MARROW
2022CL	CHLOROMA
2022GR	SARCOMA GRANULOCYTIC
2022LE	MALIGNANT NEOPLASM SPLEEN
2022LK	LYMPHOMA LEUKAEMIC
2022ML	MALIGNANT LYMPHOMA
2022MT	NEOPLASM MALIGNANT LYMPHOMA METASTATIC
2029AL	ADENOLYMPHOMA
2029BL	LYMPHOMA BENIGN
2029CH	LYMPHOMA, NON HODGKINS
2029LD	LYMPHADENOMA
2029M	MYELOMA BENIGN
203	MYELOMA MULTIPLE
203 A	SOLITARY MYELOMA
203 FR	FRANKLIN'S DISEASE
203 HA	HEAVY-CHAIN DISEASE (IGA TYPE)
203 HC	HEAVY-CHAIN DISEASE
203 HG	HEAVY-CHAIN DISEASE (IGG TYPE)
203 KA	KAHLER'S DISEASE
203 N	MYELOMA
203 PL	PLASMACYTOMA
203 T	MYELOMATOSIS
2040	LYMPHATIC LEUKAEMIA ACUTE
2041	LYMPHATIC LEUKAEMIA CHRONIC
2049	LYMPHOCYTIC LEUKAEMIA
2049AD	LEUKAEMIC ADENIA
2049AT	ADENITIS LEUKAEMIC
2050	MYELOID LEUKAEMIA ACUTE
2050DR	SYNDROME DREYFUS'
2050MB	LEUKAEMIA MYELOBLASTIC ACUTE
2050MM	LEUKAEMIA MYELOMONOCYTIC ACUTE
2050PM	LEUKAEMIA PROMYELOCYTIC ACUTE
2050RA	MYELOBLASTOSIS WITH REFRACTORY ANAEMIA
2051	MYELOID LEUKAEMIA CHRONIC
2051GR	LEUKAEMIA GRANULOCYTIC CHRONIC
2051MC	LEUKAEMIA MYELOCYTIC CHRONIC
2059BA	LEUKAEMIA BASOPHILIC
2059E	LEUKAEMIA EOSINOPHILIC
2059M	MYELOID LEUKAEMIA
2059MB	MYELOBLASTIC LEUKAEMIA
2059MC	MYELOCYTIC LEUKAEMIA
2059MP	MYELOPROLIFERATING DISORDER
2059MR	MYELOPROLIFERATIVE DISEASE CHRONIC
2059NT	LEUKAEMIA NEUTROPHILIC
2060	MONOCYTIC LEUKAEMIA ACUTE
2061	MONOCYTIC LEUKAEMIA CHRONIC
2062	LEUKAEMIA HAIRY CELL TYPE
2069	LEUKAEMIA MONOCYTIC
2070	LEUKAEMIA ACUTE
2070BL	LEUKAEMIA BLAST CELL
2070BM	LEUKAEMIA STEM CELL
2070MA	MASTOCYTOMA
2070MC	MASTOCYTOSIS SYSTEMIC
2070MG	MEGAKARYOCYTIC LEUKAEMIA ACUTE
2070MM	MALIGNANT MASTOCYTOSIS
2071	LEUKAEMIA CHRONIC
2072AE	ERYTHRAEMIA ACUTE
2072DG	DI GUGLIELMO'S DISEASE
2072EL	ERYTHROLEUKAEMIA
2072MA	ERYTHRAEMIC MYELOSIS ACUTE
2079	LEUKAEMIA
2079AL	ALEUKAEMIC LEUKAEMIA
2079ED	LEUKAEMIC ERYTHRODERMIA
2079MK	MEGAKARYOCYTIC LEUKAEMIA
2079PC	LEUKAEMIA PLASMA CELL
208	POLYCYTHAEMIA
208 BL	ERYTHROBLASTOMA
208 CE	ERYTHRAEMIA CHRONIC
208 HC	HEILMEYER-SCHONER DISEASE
208 RV	POLYCYTHAEMIA RUBRA VERA
208 VA	VAQUEZ' DISEASE
209	MYELOFIBROSIS
209 BF	MYELOFIBROSIS SECONDARY
209 BL	MYELOSCLEROSIS SECONDARY
209 CL	MYELOSCLEROSIS
209 HM	HISTIOCYTIC MEDULLARY RETICULOSIS
2102A	SALIVARY ADENOMA
2102AP	PAROTID GLAND ADENOMA
2102MP	TUMOUR MIXED PAROTID
2104AD	ADAMANTINOMA
2104B	BENIGN NEOPLASM MOUTH
2104CM	ACANTHOAMELOBLASTOMA
2104DN	ODONTOMA
2104EP	EPULIS
2104P	PAPILLOMA MOUTH
2109	BENIGN NEOPLASM PHARYNX
2110	BENIGN NEOPLASM OESOPHAGUS
2111	BENIGN NEOPLASM STOMACH
2111AD	ADENOMA STOMACH
2111FB	FIBROMA STOMACH
2111FM	FIBROMYOMA STOMACH
2111LM	LEIOMYOMA STOMACH
2111LP	LIPOMA STOMACH
2111NE	BENIGN NEUROGENIC TUMOUR STOMACH
2111VA	BENIGN NEOPLASM STOMACH VASCULAR
2112D	BENIGN NEOPLASM DUODENUM
2112N	BENIGN NEOPLASM SMALL INTESTINE
2112ND	ADENOMA SMALL INTESTINE
2112NF	FIBROMA SMALL INTESTINE
2112NG	ANGIOMA SMALL INTESTINE
2112NL	LIPOMA SMALL INTESTINE
2112NM	MYOMA SMALL INTESTINE
2112NV	VILLOUS ADENOMA SMALL INTESTINE
2112NX	VILLOUS ADENOMA
2113	BENIGN NEOPLASM INTESTINE
2113AN	ANGIOMA COLON
2113FP	FAMILIAL POLYPOSIS COLON
2113LC	BENIGN LYMPHOMA COLON
2113LE	LEIOMYOMA COLON
2113M	LIPOMA COLON
2113PA	POLYP ADENOMATOUS COLON
2113PP	POLYPOSIS COLI
2113V	VILLOUS ADENOMA COLON
2114	BENIGN NEOPLASM RECTUM
2114B	BENIGN NEOPLASM ANORECTAL
2114C	BENIGN NEOPLASM RECTOSIGMOID JUNCTION
2115AD	BENIGN ADENOMA LIVER
2115AN	BENIGN ANGIOMA LIVER
2115CH	BENIGN CHOLANGIOMA
2115CV	HAEMANGIOMA CAVERNOMATOUS LIVER
2115EF	FIBROMA EXTRAHEPATIC BILE DUCTS
2115FH	HYPERPLASIA FOCAL NODULAR LIVER
2115GA	ADENOMA GALLBLADDER
2115GP	PAPILLOMA GALLBLADDER
2115HA	ADENOMA EXTRAHEPATIC BILE DUCTS
2115HN	HAEMANGIOENDOTHELIOMA LIVER (BENIGN)
2115HP	PAPILLOMA EXTRAHEPATIC BILE DUCTS
2115TE	BENIGN TERATOMA LIVER
2116A	ADENOMA PANCREAS
2116C	CYSTADENOMA PANCREAS
2119	NEOPLASM BENIGN GASTROINTESTINAL TRACT
2119C	SYNDROME CRONKHITE- CANADA
2120N	BENIGN NEOPLASM NOSE
2121	BENIGN NEOPLASM LARYNX
2123A	BENIGN NEOPLASM BRONCHUS
2123B	BENIGN NEOPLASM LUNG
2123C	ADENOMA BRONCHUS
213	BENIGN NEOPLASM BONE/CARTILAGE
213 AA	OSTEOMA
213 AB	OSTEOCHONDROMA
213 AC	OSTEOCHONDROMATOSIS
213 AD	MANDIBULAR OSTEOMA
213 B	BENIGN NEOPLASM BONE
213 C	BENIGN NEOPLASM CARTILAGE
213 CD	CHONDROMA
213 E	ENCHONDROMA
2130F	OSTEOCLASTOMA
214	NEOPLASM BENIGN LIPOMA
214 A	LIPOMA
214 C	LIPOMA SPERMATIC CORD
214 K	RENAL LIPOMA
214 N	NECK LIPOMA
214 NR	NECK LIPOMA RECURRENCE
2141AB	LIPOMA BACK
215 A	TUMOUR DESMOID
215 B	SYNOVIAL OSTEOCHONDROMATOSIS
215 C	BENIGN NEOPLASM CONNECTIVE TISSUE
215 CF	BENIGN FIBROMA
215 D	MYOMA ARM
215 F	FIBROBLASTOMA BENIGN
215 FB	FIBROMA
215 MA	MYXOMA ATRIAL
215 MC	MYXOMA CARDIAC
215 MH	MYXOMA HEART
215 RH	RHABDOMYOMA MYOCARDIAL
2160A
2160AN	PAPILLOMA SKIN ANUS
2160CR	SCROTUM PAPILLOMA
2160EA	PAPILLOMA EXTERNAL AUDITORY MEATUS
2161A	ACANTHOMA
2161BA	SEBACEOUS ADENOMA
2168BM	MENINGIOMA SKIN BENIGN
2168CL	LEIOMYOMA CUTANEOUS
2168DF	DERMATOFIBROMA
2168DH	HISTIOCYTOMA
2168F	FOOT FIBROMA
2169	SKIN NEOPLASM BENIGN
2169C	UMBILICAL PAPILLOMA INFECTED
2169D	UMBILICAL PAPILLOMA
217	TUMOUR BREAST BENIGN
217 AD	ADENOMA BREAST
217 AF	FIBROADENOMA BREAST
217 DP	DUCT PAPILLOMA BREAST
218	UTERUS FIBROID
218 A	FIBROID
218 B	FIBROMA UTERUS
218 F	FUNDAL FIBROID
218 L	LEIOMYOMA UTERUS
218 M	MYOMA UTERUS (FIBROID)
218 P	POLYP FIBROID
2190	PAPILLOMA UTERUS
2190C	ACANTHOMA BENIGN UTERUS
2190F	PAPILLOMA CERVIX
2199	UTERUS BENIGN NEOPLASM
2199AD	ADENOMA UTERUS
2199B	NEOPLASM BENIGN UTERUS BODY/CORPUS
2199C	NEOPLASM BENIGN UTERUS CERVIX
220 A	OVARY BENIGN NEOPLASM
220 M	SYNDROME MEIG'S
2210C	FIBROMA FALLOPIAN TUBE
2211F	VAGINAL FIBROMA
2219	BENIGN NEOPLASM FEMALE GENITAL
2228ET	EPIDIDYMIS BENIGN TUMOUR
2228FS	FIBROMA TUNICA ALBUGINEA
2228FT	FIBROMA TESTIS
2228GA	GLOMERULAR ADENOMATOSIS
2228JG	TUMOUR JUXTAGLOMERULAR CELL
2228MM	MYOMA SEMINAL VESICLES
2228MT	ADENOMATOID TUMOUR MALE GENITAL TRACT
2228PR	PRIMARY RENINISM
2230AP	FIBROMA RENAL CAPSULE
2230AR	ADENOMA RENAL CORTEX
2230HE	HAEMANGIOMA KIDNEY
2230HT	HAMARTOMA KIDNEY
2230K	BENIGN NEOPLASM KIDNEY
2230ML	NEPHROMA MULTILOCULAR CYSTIC
2231	PAPILLOMA RENAL PELVIS
2232A	PAPILLOMA URETER
2233A	BLADDER BENIGN NEOPLASM
2233B	PAPILLOMA BLADDER
2233TC	TRANSITIONAL CELL PAPILLOMA BLADDER
224	BENIGN NEOPLASM EYE
2250	BRAIN NEOPLASM BENIGN
2250AN	ANGIOMA CEREBRAL
2252	MENINGIOMA BRAIN BENIGN
2253	BENIGN NEOPLASM SPINAL CORD
2254	MENINGIOMA SPINAL CORD BENIGN
2255F	NEUROFIBROMA
2256	GANGLIONEUROMA BENIGN
2259A	MENINGIOMA
2259B	MENINGIOMA DIFFUSE
2259F	FIBROBLASTOMA MENINGEAL
2259G	GLIOMA BENIGN
2261	THYMOMA BENIGN
2262CP	CRANIOPHARYNGIOMA
2262M	PITUITARY FOSSA MASS
227 AC	CHEEK ANGIOMA
227 AF	ANGIOFIBROMA
227 AL	LIP ANGIOMA
227 C	NAEVUS CAVERNOUS
227 CH	HAEMANGIOMA CAPILLARY
227 E	ENDOTHELIOMA
227 GL	TUMOUR GLOMUS
227 H	HAEMANGIOMA BENIGN
227 HA	NEOPLASM BENIGN HAEMANGIOMA
227 HB	BENIGN ANGIOMA
227 HC	HAEMANGIOMA CAVERNOUS
227 HK	HAEMANGIOMA SKIN
227 HN	ANGIOMA NOSE
227 HT	CYSTIC HYGROMA
227 KS	KAPOSI'S SARCOMA
227 L	LYMPHANGIOMA
227 LA	LYMPHANGIOMA CAPILLARY
227 LB	NEOPLASM BENIGN LYPHANGIOMA
227 LC	LYMPHANGIOMA CAVERNOUS
227 LM	LYMPHANGIOMA SIMPLE
227 LN	LYMPHANGIOMA BENIGN
227 LT	LYMPHANGIOMA CYSTIC
227 N	NAEVUS
228	NEOPLASM BENIGN
228 AB	BENIGN NEOPLASM ABDOMEN
228 AN	BENIGN NEOPLASM ANKLE
228 EP	EPITHELIOMA BENIGN
228 FB	FIBROADENOMA BENIGN
228 PL	POLYPOSIS
2280AP	BENIGN PAPILLOMATOSIS
2304	TUMOUR RECTAL
2311A	LEIOMYOMA LARYNX
2313C	LUNG CANCER SUSPECTED
2313L	TUMOUR LUNG
2320TM	TUMOUR STERNOMASTOID
2321FB	FIBROBLASTOMA
2322EM	INTRA EPITHELIAL CARCINOMA
2322EN	INTRA EPITHELIAL NEOPLASM
2322NG	EPITHELIOMA
2322NQ	SQUAMOUS PAPILLOMA
2323A	SYRINGOMA
2323B	SYRINGOMATA
2340	CERVIX CARCINOMA IN SITU
2340E	NEOPLASM INTRA EPITHELIAL CERVICAL
2379NG	NG (NEW GROWTH)
2381	BRAIN TUMOUR
2399EH	SQUAMOUS EPITHELIOMA HYPERPLASIA
2399N	NEOPLASM
2399NG	NEOPLASM UNDIAGNOSED
2399NT	TUMOUR
2399TC	TRANSITIONAL CELL PAPILLOMA
2419D	THYROID ADENOMA
251 AD	ISLET TIMOUR/ADENOMA OF LANGERHANS
2520C	PARATHYROID ADENOMA
2532	PITUITARY CHROMOPHOBE ADENOMA
2539AD	PITUITARY ADENOMA
2539M	MICROPROLACTINOMA
2539T	TUMOUR PITUITARY
2539TN	TUMOUR NECROTIC
2552	PHAEOCHROMOCYTOMA
2589CA	CARCINOID APPENDIX
2589CG	CARCINOID STOMACH
2589CM	CARCINOID DUODENUM
2589CN	CARCINOID GASTROINTESTINAL TRACT
2589PL	POLYENDOCRINE ADENOMATOSIS
279 HT	HISTIOCYTOSIS X
279 LT	LETTERER-SIWE DISEASE
279 MR	MULTICENTRIC RETICULOHISTIOCYTOSIS
2890P	PRIMARY POLYCYTHAEMIA
2933	PSYCHOSIS DUE CEREBRAL NEOPLASM
3483AA	CHORDOID TUMOUR
3483AB	NOTOCHORDOMA
3483AC	CHORDOSARCOMA
3483AD	CHORDOEPITHELIOMA
3483AE	CHORDOBLASTOMA
3483AF	CHORDOCARCINOMA
3483AG	CHORDOMA
366 CM	CHOROIDAL MELANOMA
4210CM	ENDOCARDITIS MALIGNANT
43mG.00	Paraneoplastic antibody level
44a..00	Tumour marker levels
44a4.00	Squamous cell carcinoma antigen level
4C53.00	Bone marrow: myeloma cells
4C54.00	Bone marrow: tumour cells
4D56.00	Pleural fluid: malignant cells
4E33.00	Sputum: malignant cells
4F32.00	Ascitic fluid: malignant cells
4M...00	Tumour staging
4M0..00	Gleason grading of prostate cancer
4M00.00	Gleason prostate grade 2-4 (low)
4M01.00	Gleason prostate grade 5-7 (medium)
4M02.00	Gleason prostate grade 8-10 (high)
4M2..00	Lymphoma staging system
4M20.00	Lymphoma stage I
4M23.00	Lymphoma stage IV
4M3..00	Breslow depth staging for melanoma
4M4..00	FIGO staging of gynaecological malignancy
4M5..00	TNM tumour staging
5192HE	HILAR ENLARGMENT
5192HM	HILAR MASS
599 G	URETHRAL PAPILLOMATOSIS
5A...00	Other nuclear therapy
5A...11	Radiotherapy - internal
5A1..00	Internal metabolic radiotherap
5A11.00	Thyroid gland ablat - irradiat
5A12.00	Thyroid tumour/metast irradiat
5A13.00	Bone marrow suppres.-irradiat.
5A14.00	Polycythaemia irradiation
5A15.00	Bone tumour/metast.irradiat.
5A16.00	Radioactive drug therapy
5A17.00	Combined internal radiotherapy
5A1Z.00	Internal metabolic radioth.NOS
5A2..00	Intern.radioth-unsealed source
5A21.00	Radioth.: infuse - skull/brain
5A22.00	Radioth.: infuse - head/neck
5A23.00	Radioth.:infuse-pleural cavity
5A24.00	Radioth.:infuse-periton cavity
5A25.00	Radioth:endolymphatic infusion
5A26.00	Radioth:infuse-urinary bladder
5A27.00	Radioth.: infuse organ cavity
5A28.00	Radioth.: infiltrate tissue
5A2Z.00	Intern. unsealed radioth. NOS
5A3..00	Intern.radioth-permanent seeds
5A31.00	Radioth:seeds into hypophysis
5A32.00	Radioth.: seeds into brain
5A33.00	Radioth.: seeds into cavity
5A3Z.00	Radioth.: permanent seeds NOS
5A4..00	Radioth.: temporary implant
5A4..11	Radium needles
5A41.00	Radioth.: temp. brain implant
5A42.00	Radioth:temp.head/neck implant
5A43.00	Radioth.: temp. tongue implant
5A44.00	Radioth.: temp. thorax implant
5A45.00	Radioth.: temp. abdom. implant
5A46.00	Radioth.: temp. pelvic implant
5A47.00	Radioth.: temp. limb implant
5A48.00	Radioth:temp.lymphatic implant
5A4Z.00	Radioth.:temporary implant NOS
5A5..00	Preload cavity radioth.-sealed
5A51.00	Preload radioth.- orbit
5A52.00	Preload radioth.-paranas sinus
5A53.00	Preload radioth.- nose
5A54.00	Preload radioth.- mouth
5A55.00	Preload radioth.- ear
5A56.00	Preload radioth.- upper GIT
5A57.00	Preload radioth.- resp.organs
5A58.00	Preload radioth-female genital
5A59.00	Preload radioth-urinary system
5A5A.00	Preload radioth.- rectum
5A5B.00	Preload radioth.- OP cavity
5A5Z.00	Preload cavity radioth. NOS
5A6..00	Afterloading cavity radiother.
5A61.00	Afterload radioth.- head
5A62.00	Afterload radioth.- upper GIT
5A63.00	Afterload radioth.-resp.system
5A64.00	Afterload radioth.-fem.genital
5A65.00	Afterload radioth.-urinary
5A66.00	Afterload radioth.- rectum
5A67.00	Afterload radioth.- OP cavity
5A6Z.00	Afterload cavity radioth. NOS
5A7..00	Radiomimetic chemotherapy
5A71.00	Radio-chemo:local infiltration
5A72.00	Radio-chemo.: to stop spread
5A73.00	Radio-chemo.: oral route
5A74.00	Radio-chemo.: I-V route
5A75.00	Radio-chem.:for immunosuppres.
5A76.00	Radio-chem.:local artery
5A77.00	Radio-chem.: into cavity
5A7Z.00	Radio-chemotherapy NOS
5A8Z.00	Other radiotherapy NOS
5AZ..00	Other nuclear therapy NOS
600 AD	ADENOMA PROSTATE
600 BN	BENIGN NEOPLASM PROSTATE
600 FA	FIBROADENOMA PROSTATE
600 FM	FIBROMA PROSTATE
6071B	BOWEN'S DISEASE PENIS
6071C	QUEYRAT'S ERYTHROPLASIA PENIS
610 AC	NONNEOPLASTIC BREAST CONDITION
610 AD	BREAST NON-NEOPLASTIC DISEASE
6211	ERYTHROPLASIA CERVIX
6291G	VAGINAL ERYTHROPLASIA
677H.00	Cancer information offered
67D2.00	Cancer information offered to patient
67G2.00	Cancer information offered to significant other
69A2.00	Exam for ? neoplasm
702 BL	LEG BOWEN'S DISEASE
702 CT	QUEYRAT'S ERYTHROPLASIA
7046200	Intrathecal chemotherapy
7130500	Radical mastectomy including axillary lymph nodes
731 LX	SYNOVIOMA
7433M	MYELODYSPLASIA
7434	NEUROFIBROMATOSIS
7434R	VON RECKLINGHAUSEN'S DISEASE NERVE
7434RA	RECKLINGHAUSEN'S NEUROFIBROMATOSIS
7434RB	RECKLINGHAUSEN'S DISEASE NERVE
7571	PIGMENTED NAEVUS
7571AA	NAEVUS MELANOCYTIC
7571AM	NAEVUS AMELANOTIC
7571AN	NAEVUS NONPIGMENTED
7571BL	NAEVUS PIGMENTED VULVA
7571BN	NAEVUS BLUE
7571BP	NAEVUS PIGMENTED PREPUBERTAL
7571CA	NAEVUS ACNEIFORMIS UNILATERALIS
7571CB	MOLE (SKIN) BENIGN
7571CP	NAEVUS COMPOUND
7571JC	NAEVUS JUNCTIONAL
7571MB	NAEVUS- MELANOCYTIC- BENIGN
7571MC	NAEVUS BENIGN MELANOMA SKIN
7571MJ	MELANOMA JUVENILE
7571NT	NAEVUS INTRADERMAL
7571PL	NAEVUS SPILUS
7572MC	SYSTEMIC MASTOCYTOSIS
771G400	Colonoscopic polypectomy
7B27.13	TURBT - transurethral resection of bladder tumour
7B27900	Endoscopic destruction of bladder tumour by laser
7B2C700	Intravesical install chemotherapeutic agent for malignancy
7D02300	Vulvectectomy and block dissection of inguinal lymph nodes
7D02311	Bassett vulvectectomy & block dissection inguin lymph nodes
7D07200	Female perineoplasty
7G03J00	Excision of melanoma
7G03K00	Excision malignant skin tumour
7G05600	Excision biopsy of rodent ulcer
7H60.00	Block dissection of lymph nodes
7H60000	Block dissection of cervical lymph nodes
7H60100	Block dissection of axillary lymph nodes
7H60200	Block dissection of mediastinal lymph nodes
7H60300	Block dissection of paraaortic lymph nodes
7H60400	Block dissection of inguinal lymph nodes
7H60500	Functional block dissection of cervical lymph nodes
7H60600	Supra hyoid block dissection of cervical lymph nodes
7H60800	Radical neck dissection of cervical lymph nodes
7H60y00	Other specified block dissection of lymph nodes
7H60z00	Block dissection of lymph nodes NOS
7L10200	Continuous infusion of chemotherapy
7L16100	Intravenous chemotherapy
7L18200	Intramuscular chemotherapy
7L19300	Subcutaneous chemotherapy
7L1K300	Debulking of tumour of unspecified organ
8A9..00	Tumour marker monitoring
8B3p.00	Administration of cancer treatment
8BA5.00	Oral chemotherapy
8BAD.00	Chemotherapy
8BAD000	Cancer chemotherapy
8BAV.00	Cancer care review
8BC3.00	Cancer care plan given
8BC6.00	Cancer treatment started
8CL0.00	Cancer diagnosis discussed
8CL1.00	Cancer diagnosis discussed with significant other
8CL2.00	Cancer diagnosis discussed with patient
8CM0.00	Cancer care plan
8CP0.00	Cancer care plan discussed with patient
8CP1.00	Cancer care plan discussed with significant other
8HB7.00	Chemotherapy follow-up
8HH8.00	Referred to cancer primary healthcare multidisciplinary team
8HKD.00	Oncology D.V. requested
8HLD.00	Oncology D.V. done
8HMD.00	Listed for Oncology admission
9N09.00	Seen in oncology clinic
9N1y800	Seen in oncology clinic
9NX0.00	Cancer primary healthcare multidisciplinary team
9NX1.00	Cancer supportive care worker
A220.11	Malignant pustule
A788600	Human immunodeficiency virus with secondary cancers
A788W00	HIV disease resulting in unspecified malignant neoplasm
A789500	HIV disease resulting in Kaposi's sarcoma
A789600	HIV disease resulting in Burkitt's lymphoma
A789700	HIV dis resulting oth types of non-Hodgkin's lymphoma
A789800	HIV disease resulting in multiple malignant neoplasms
AyuC600	[X]HIV disease resulting in other non-Hodgkin's lymphoma
AyuC800	[X]HIV disease resulting in other malignant neoplasms
AyuC900	[X]HIV disease resulting in unspecified malignant neoplasm
B....00	Neoplasms
B....11	Cancers
B0...00	Malignant neoplasm of lip, oral cavity and pharynx
B0...11	Carcinoma of lip, oral cavity and pharynx
B00..00	Malignant neoplasm of lip
B00..11	Carcinoma of lip
B000.00	Malignant neoplasm of upper lip, vermilion border
B000000	Malignant neoplasm of upper lip, external
B000100	Malignant neoplasm of upper lip, lipstick area
B000z00	Malignant neoplasm of upper lip, vermilion border NOS
B001.00	Malignant neoplasm of lower lip, vermilion border
B001000	Malignant neoplasm of lower lip, external
B001100	Malignant neoplasm of lower lip, lipstick area
B001z00	Malignant neoplasm of lower lip, vermilion border NOS
B002.00	Malignant neoplasm of upper lip, inner aspect
B002000	Malignant neoplasm of upper lip, buccal aspect
B002100	Malignant neoplasm of upper lip, frenulum
B002200	Malignant neoplasm of upper lip, mucosa
B002300	Malignant neoplasm of upper lip, oral aspect
B002z00	Malignant neoplasm of upper lip, inner aspect NOS
B003.00	Malignant neoplasm of lower lip, inner aspect
B003000	Malignant neoplasm of lower lip, buccal aspect
B003100	Malignant neoplasm of lower lip, frenulum
B003200	Malignant neoplasm of lower lip, mucosa
B003300	Malignant neoplasm of lower lip, oral aspect
B003z00	Malignant neoplasm of lower lip, inner aspect NOS
B004.00	Malignant neoplasm of lip unspecified, inner aspect
B004000	Malignant neoplasm of lip unspecified, buccal aspect
B004100	Malignant neoplasm of lip unspecified, frenulum
B004200	Malignant neoplasm of lip unspecified, mucosa
B004300	Malignant neoplasm of lip, oral aspect
B004z00	Malignant neoplasm of lip, inner aspect NOS
B005.00	Malignant neoplasm of commissure of lip
B006.00	Malignant neoplasm of overlapping lesion of lip
B007.00	Malignant neoplasm of lip, unspecified
B00y.00	Malignant neoplasm of other sites of lip
B00z.00	Malignant neoplasm of vermilion border of lip unspecified
B00z000	Malignant neoplasm of lip, unspecified, external
B00z100	Malignant neoplasm of lip, unspecified, lipstick area
B00zz00	Malignant neoplasm of lip, vermilion border NOS
B01..00	Malignant neoplasm of tongue
B010.00	Malignant neoplasm of base of tongue
B010.11	Malignant neoplasm of posterior third of tongue
B010000	Malignant neoplasm of base of tongue dorsal surface
B010z00	Malignant neoplasm of fixed part of tongue NOS
B011.00	Malignant neoplasm of dorsal surface of tongue
B011000	Malignant neoplasm of anterior 2/3 of tongue dorsal surface
B011100	Malignant neoplasm of midline of tongue
B011z00	Malignant neoplasm of dorsum of tongue NOS
B012.00	Malignant neoplasm of tongue, tip and lateral border
B013.00	Malignant neoplasm of ventral surface of tongue
B013000	Malignant neoplasm of anterior 2/3 of tongue ventral surface
B013100	Malignant neoplasm of frenulum linguae
B013z00	Malignant neoplasm of ventral tongue surface NOS
B014.00	Malignant neoplasm of anterior 2/3 of tongue unspecified
B015.00	Malignant neoplasm of tongue, junctional zone
B016.00	Malignant neoplasm of lingual tonsil
B017.00	Malignant overlapping lesion of tongue
B01y.00	Malignant neoplasm of other sites of tongue
B01z.00	Malignant neoplasm of tongue NOS
B02..00	Malignant neoplasm of major salivary glands
B020.00	Malignant neoplasm of parotid gland
B021.00	Malignant neoplasm of submandibular gland
B022.00	Malignant neoplasm of sublingual gland
B023.00	Malignant neoplasm, overlapping lesion of major saliv gland
B02y.00	Malignant neoplasm of other major salivary glands
B02z.00	Malignant neoplasm of major salivary gland NOS
B03..00	Malignant neoplasm of gum
B030.00	Malignant neoplasm of upper gum
B031.00	Malignant neoplasm of lower gum
B03y.00	Malignant neoplasm of other sites of gum
B03z.00	Malignant neoplasm of gum NOS
B04..00	Malignant neoplasm of floor of mouth
B040.00	Malignant neoplasm of anterior portion of floor of mouth
B041.00	Malignant neoplasm of lateral portion of floor of mouth
B042.00	Malignant neoplasm, overlapping lesion of floor of mouth
B04y.00	Malignant neoplasm of other sites of floor of mouth
B04z.00	Malignant neoplasm of floor of mouth NOS
B05..00	Malignant neoplasm of other and unspecified parts of mouth
B050.00	Malignant neoplasm of cheek mucosa
B050.11	Malignant neoplasm of buccal mucosa
B051.00	Malignant neoplasm of vestibule of mouth
B051000	Malignant neoplasm of upper buccal sulcus
B051100	Malignant neoplasm of lower buccal sulcus
B051200	Malignant neoplasm of upper labial sulcus
B051300	Malignant neoplasm of lower labial sulcus
B051z00	Malignant neoplasm of vestibule of mouth NOS
B052.00	Malignant neoplasm of hard palate
B053.00	Malignant neoplasm of soft palate
B054.00	Malignant neoplasm of uvula
B055.00	Malignant neoplasm of palate unspecified
B055000	Malignant neoplasm of junction of hard and soft palate
B055100	Malignant neoplasm of roof of mouth
B055z00	Malignant neoplasm of palate NOS
B056.00	Malignant neoplasm of retromolar area
B057.00	Overlapping lesion of other and unspecified parts of mouth
B05y.00	Malignant neoplasm of other specified mouth parts
B05z.00	Malignant neoplasm of mouth NOS
B05z000	Kaposi's sarcoma of palate
B06..00	Malignant neoplasm of oropharynx
B060.00	Malignant neoplasm of tonsil
B060000	Malignant neoplasm of faucial tonsil
B060100	Malignant neoplasm of palatine tonsil
B060200	Malignant neoplasm of overlapping lesion of tonsil
B060z00	Malignant neoplasm tonsil NOS
B061.00	Malignant neoplasm of tonsillar fossa
B062.00	Malignant neoplasm of tonsillar pillar
B062000	Malignant neoplasm of faucial pillar
B062100	Malignant neoplasm of glossopalatine fold
B062200	Malignant neoplasm of palatoglossal arch
B062300	Malignant neoplasm of palatopharyngeal arch
B062z00	Malignant neoplasm of tonsillar fossa NOS
B063.00	Malignant neoplasm of vallecula
B064.00	Malignant neoplasm of anterior epiglottis
B064000	Malignant neoplasm of epiglottis, free border
B064100	Malignant neoplasm of glossoepiglottic fold
B064z00	Malignant neoplasm of anterior epiglottis NOS
B065.00	Malignant neoplasm of junctional region of epiglottis
B066.00	Malignant neoplasm of lateral wall of oropharynx
B067.00	Malignant neoplasm of posterior wall of oropharynx
B06y.00	Malignant neoplasm of oropharynx, other specified sites
B06y000	Malignant neoplasm of branchial cleft
B06yz00	Malignant neoplasm of other specified site of oropharynx NOS
B06z.00	Malignant neoplasm of oropharynx NOS
B07..00	Malignant neoplasm of nasopharynx
B070.00	Malignant neoplasm of roof of nasopharynx
B071.00	Malignant neoplasm of posterior wall of nasopharynx
B071000	Malignant neoplasm of adenoid
B071100	Malignant neoplasm of pharyngeal tonsil
B071z00	Malignant neoplasm of posterior wall of nasopharynx NOS
B072.00	Malignant neoplasm of lateral wall of nasopharynx
B072000	Malignant neoplasm of pharyngeal recess
B072100	Malignant neoplasm of opening of auditory tube
B072z00	Malignant neoplasm of lateral wall of nasopharynx NOS
B073.00	Malignant neoplasm of anterior wall of nasopharynx
B073000	Malignant neoplasm of floor of nasopharynx
B073100	Malignant neoplasm of nasopharyngeal soft palate surface
B073200	Malignant neoplasm posterior margin nasal septum and choanae
B073z00	Malignant neoplasm of anterior wall of nasopharynx NOS
B074.00	Malignant neoplasm, overlapping lesion of nasopharynx
B07y.00	Malignant neoplasm of other specified site of nasopharynx
B07z.00	Malignant neoplasm of nasopharynx NOS
B08..00	Malignant neoplasm of hypopharynx
B080.00	Malignant neoplasm of postcricoid region
B081.00	Malignant neoplasm of pyriform sinus
B082.00	Malignant neoplasm aryepiglottic fold, hypopharyngeal aspect
B083.00	Malignant neoplasm of posterior pharynx
B084.00	Malignant neoplasm, overlapping lesion of hypopharynx
B08y.00	Malignant neoplasm of other specified hypopharyngeal site
B08z.00	Malignant neoplasm of hypopharynx NOS
B0z..00	Malig neop other/ill-defined sites lip, oral cavity, pharynx
B0z0.00	Malignant neoplasm of pharynx unspecified
B0z1.00	Malignant neoplasm of Waldeyer's ring
B0z2.00	Malignant neoplasm of laryngopharynx
B0zy.00	Malignant neoplasm of other sites lip, oral cavity, pharynx
B0zz.00	Malignant neoplasm of lip, oral cavity and pharynx NOS
B1...00	Malignant neoplasm of digestive organs and peritoneum
B1...11	Carcinoma of digestive organs and peritoneum
B10..00	Malignant neoplasm of oesophagus
B100.00	Malignant neoplasm of cervical oesophagus
B101.00	Malignant neoplasm of thoracic oesophagus
B102.00	Malignant neoplasm of abdominal oesophagus
B103.00	Malignant neoplasm of upper third of oesophagus
B104.00	Malignant neoplasm of middle third of oesophagus
B105.00	Malignant neoplasm of lower third of oesophagus
B106.00	Malignant neoplasm, overlapping lesion of oesophagus
B10y.00	Malignant neoplasm of other specified part of oesophagus
B10z.00	Malignant neoplasm of oesophagus NOS
B10z.11	Oesophageal cancer
B11..00	Malignant neoplasm of stomach
B11..11	Gastric neoplasm
B110.00	Malignant neoplasm of cardia of stomach
B110000	Malignant neoplasm of cardiac orifice of stomach
B110100	Malignant neoplasm of cardio-oesophageal junction of stomach
B110111	Malignant neoplasm of gastro-oesophageal junction
B110z00	Malignant neoplasm of cardia of stomach NOS
B111.00	Malignant neoplasm of pylorus of stomach
B111000	Malignant neoplasm of prepylorus of stomach
B111100	Malignant neoplasm of pyloric canal of stomach
B111z00	Malignant neoplasm of pylorus of stomach NOS
B112.00	Malignant neoplasm of pyloric antrum of stomach
B113.00	Malignant neoplasm of fundus of stomach
B114.00	Malignant neoplasm of body of stomach
B115.00	Malignant neoplasm of lesser curve of stomach unspecified
B116.00	Malignant neoplasm of greater curve of stomach unspecified
B117.00	Malignant neoplasm, overlapping lesion of stomach
B11y.00	Malignant neoplasm of other specified site of stomach
B11y000	Malignant neoplasm of anterior wall of stomach NEC
B11y100	Malignant neoplasm of posterior wall of stomach NEC
B11yz00	Malignant neoplasm of other specified site of stomach NOS
B11z.00	Malignant neoplasm of stomach NOS
B12..00	Malignant neoplasm of small intestine and duodenum
B120.00	Malignant neoplasm of duodenum
B121.00	Malignant neoplasm of jejunum
B122.00	Malignant neoplasm of ileum
B123.00	Malignant neoplasm of Meckel's diverticulum
B124.00	Malignant neoplasm, overlapping lesion of small intestine
B12y.00	Malignant neoplasm of other specified site small intestine
B12z.00	Malignant neoplasm of small intestine NOS
B13..00	Malignant neoplasm of colon
B130.00	Malignant neoplasm of hepatic flexure of colon
B131.00	Malignant neoplasm of transverse colon
B132.00	Malignant neoplasm of descending colon
B133.00	Malignant neoplasm of sigmoid colon
B134.00	Malignant neoplasm of caecum
B134.11	Carcinoma of caecum
B135.00	Malignant neoplasm of appendix
B136.00	Malignant neoplasm of ascending colon
B137.00	Malignant neoplasm of splenic flexure of colon
B138.00	Malignant neoplasm, overlapping lesion of colon
B13y.00	Malignant neoplasm of other specified sites of colon
B13z.00	Malignant neoplasm of colon NOS
B13z.11	Colonic cancer
B14..00	Malignant neoplasm of rectum, rectosigmoid junction and anus
B140.00	Malignant neoplasm of rectosigmoid junction
B141.00	Malignant neoplasm of rectum
B141.11	Carcinoma of rectum
B141.12	Rectal carcinoma
B142.00	Malignant neoplasm of anal canal
B142.11	Anal carcinoma
B142000	Malignant neoplasm of cloacogenic zone
B143.00	Malignant neoplasm of anus unspecified
B14y.00	Malig neop other site rectum, rectosigmoid junction and anus
B14z.00	Malignant neoplasm rectum,rectosigmoid junction and anus NOS
B15..00	Malignant neoplasm of liver and intrahepatic bile ducts
B150.00	Primary malignant neoplasm of liver
B150000	Primary carcinoma of liver
B150100	Hepatoblastoma of liver
B150200	Primary angiosarcoma of liver
B150300	Hepatocellular carcinoma
B150z00	Primary malignant neoplasm of liver NOS
B151.00	Malignant neoplasm of intrahepatic bile ducts
B151000	Malignant neoplasm of interlobular bile ducts
B151100	Malignant neoplasm of interlobular biliary canals
B151200	Malignant neoplasm of intrahepatic biliary passages
B151300	Malignant neoplasm of intrahepatic canaliculi
B151400	Malignant neoplasm of intrahepatic gall duct
B151z00	Malignant neoplasm of intrahepatic bile ducts NOS
B152.00	Malignant neoplasm of liver unspecified
B153.00	Secondary malignant neoplasm of liver
B15z.00	Malignant neoplasm of liver and intrahepatic bile ducts NOS
B16..00	Malignant neoplasm gallbladder and extrahepatic bile ducts
B160.00	Malignant neoplasm of gallbladder
B160.11	Carcinoma gallbladder
B161.00	Malignant neoplasm of extrahepatic bile ducts
B161000	Malignant neoplasm of cystic duct
B161100	Malignant neoplasm of hepatic duct
B161200	Malignant neoplasm of common bile duct
B161211	Carcinoma common bile duct
B161300	Malignant neoplasm of sphincter of Oddi
B161z00	Malignant neoplasm of extrahepatic bile ducts NOS
B162.00	Malignant neoplasm of ampulla of Vater
B163.00	Malignant neoplasm, overlapping lesion of biliary tract
B16y.00	Malignant neoplasm other gallbladder/extrahepatic bile duct
B16z.00	Malignant neoplasm gallbladder/extrahepatic bile ducts NOS
B17..00	Malignant neoplasm of pancreas
B170.00	Malignant neoplasm of head of pancreas
B171.00	Malignant neoplasm of body of pancreas
B172.00	Malignant neoplasm of tail of pancreas
B173.00	Malignant neoplasm of pancreatic duct
B174.00	Malignant neoplasm of Islets of Langerhans
B175.00	Malignant neoplasm, overlapping lesion of pancreas
B17y.00	Malignant neoplasm of other specified sites of pancreas
B17y000	Malignant neoplasm of ectopic pancreatic tissue
B17yz00	Malignant neoplasm of specified site of pancreas NOS
B17z.00	Malignant neoplasm of pancreas NOS
B18..00	Malignant neoplasm of retroperitoneum and peritoneum
B180.00	Malignant neoplasm of retroperitoneum
B180000	Malignant neoplasm of periadrenal tissue
B180100	Malignant neoplasm of perinephric tissue
B180200	Malignant neoplasm of retrocaecal tissue
B180z00	Malignant neoplasm of retroperitoneum NOS
B181.00	Mesothelioma of peritoneum
B182.00	Overlapping malign lesion of retroperitoneum and peritoneum
B18y.00	Malignant neoplasm of specified parts of peritoneum
B18y000	Malignant neoplasm of mesocolon
B18y100	Malignant neoplasm of mesocaecum
B18y200	Malignant neoplasm of mesorectum
B18y300	Malignant neoplasm of omentum
B18y400	Malignant neoplasm of parietal peritoneum
B18y500	Malignant neoplasm of pelvic peritoneum
B18y600	Malignant neoplasm of the pouch of Douglas
B18y700	Malignant neoplasm of mesentery
B18yz00	Malignant neoplasm of specified parts of peritoneum NOS
B18z.00	Malignant neoplasm of retroperitoneum and peritoneum NOS
B1z..00	Malig neop oth/ill-defined sites digestive tract/peritoneum
B1z0.00	Malignant neoplasm of intestinal tract, part unspecified
B1z0.11	Cancer of bowel
B1z1.00	Malignant neoplasm of spleen NEC
B1z1000	Angiosarcoma of spleen
B1z1100	Fibrosarcoma of spleen
B1z1z00	Malignant neoplasm of spleen NOS
B1z2.00	Malignant neoplasm, overlapping lesion of digestive system
B1zy.00	Malignant neoplasm other spec digestive tract and peritoneum
B1zz.00	Malignant neoplasm of digestive tract and peritoneum NOS
B2...00	Malig neop of respiratory tract and intrathoracic organs
B2...11	Carcinoma of respiratory tract and intrathoracic organs
B20..00	Malig neop nasal cavities, middle ear and accessory sinuses
B200.00	Malignant neoplasm of nasal cavities
B200000	Malignant neoplasm of cartilage of nose
B200100	Malignant neoplasm of nasal conchae
B200200	Malignant neoplasm of septum of nose
B200300	Malignant neoplasm of vestibule of nose
B200z00	Malignant neoplasm of nasal cavities NOS
B201.00	Malig neop auditory tube, middle ear and mastoid air cells
B201000	Malignant neoplasm of auditory (Eustachian) tube
B201100	Malignant neoplasm of tympanic cavity
B201200	Malignant neoplasm of tympanic antrum
B201300	Malignant neoplasm of mastoid air cells
B201z00	Malig neop auditory tube, middle ear, mastoid air cells NOS
B202.00	Malignant neoplasm of maxillary sinus
B203.00	Malignant neoplasm of ethmoid sinus
B204.00	Malignant neoplasm of frontal sinus
B205.00	Malignant neoplasm of sphenoidal sinus
B206.00	Malignant neoplasm, overlapping lesion of accessory sinuses
B20y.00	Malig neop other site nasal cavity, middle ear and sinuses
B20z.00	Malignant neoplasm of accessory sinus NOS
B21..00	Malignant neoplasm of larynx
B210.00	Malignant neoplasm of glottis
B211.00	Malignant neoplasm of supraglottis
B212.00	Malignant neoplasm of subglottis
B213.00	Malignant neoplasm of laryngeal cartilage
B213000	Malignant neoplasm of arytenoid cartilage
B213100	Malignant neoplasm of cricoid cartilage
B213200	Malignant neoplasm of cuneiform cartilage
B213300	Malignant neoplasm of thyroid cartilage
B213z00	Malignant neoplasm of laryngeal cartilage NOS
B214.00	Malignant neoplasm, overlapping lesion of larynx
B215.00	Malignant neoplasm of epiglottis NOS
B21y.00	Malignant neoplasm of larynx, other specified site
B21z.00	Malignant neoplasm of larynx NOS
B22..00	Malignant neoplasm of trachea, bronchus and lung
B220.00	Malignant neoplasm of trachea
B220000	Malignant neoplasm of cartilage of trachea
B220100	Malignant neoplasm of mucosa of trachea
B220z00	Malignant neoplasm of trachea NOS
B221.00	Malignant neoplasm of main bronchus
B221000	Malignant neoplasm of carina of bronchus
B221100	Malignant neoplasm of hilus of lung
B221z00	Malignant neoplasm of main bronchus NOS
B222.00	Malignant neoplasm of upper lobe, bronchus or lung
B222.11	Pancoast's syndrome
B222000	Malignant neoplasm of upper lobe bronchus
B222100	Malignant neoplasm of upper lobe of lung
B222z00	Malignant neoplasm of upper lobe, bronchus or lung NOS
B223.00	Malignant neoplasm of middle lobe, bronchus or lung
B223000	Malignant neoplasm of middle lobe bronchus
B223100	Malignant neoplasm of middle lobe of lung
B223z00	Malignant neoplasm of middle lobe, bronchus or lung NOS
B224.00	Malignant neoplasm of lower lobe, bronchus or lung
B224000	Malignant neoplasm of lower lobe bronchus
B224100	Malignant neoplasm of lower lobe of lung
B224z00	Malignant neoplasm of lower lobe, bronchus or lung NOS
B225.00	Malignant neoplasm of overlapping lesion of bronchus & lung
B226.00	Mesothelioma
B22y.00	Malignant neoplasm of other sites of bronchus or lung
B22z.00	Malignant neoplasm of bronchus or lung NOS
B22z.11	Lung cancer
B23..00	Malignant neoplasm of pleura
B230.00	Malignant neoplasm of parietal pleura
B231.00	Malignant neoplasm of visceral pleura
B232.00	Mesothelioma of pleura
B23y.00	Malignant neoplasm of other specified pleura
B23z.00	Malignant neoplasm of pleura NOS
B24..00	Malignant neoplasm of thymus, heart and mediastinum
B240.00	Malignant neoplasm of thymus
B241.00	Malignant neoplasm of heart
B241000	Malignant neoplasm of endocardium
B241100	Malignant neoplasm of epicardium
B241200	Malignant neoplasm of myocardium
B241300	Malignant neoplasm of pericardium
B241400	Mesothelioma of pericardium
B241z00	Malignant neoplasm of heart NOS
B242.00	Malignant neoplasm of anterior mediastinum
B243.00	Malignant neoplasm of posterior mediastinum
B24X.00	Malignant neoplasm of mediastinum, part unspecified
B24y.00	Malig neop of other site of heart, thymus and mediastinum
B24z.00	Malignant neoplasm of heart, thymus and mediastinum NOS
B25..00	Malig neo, overlapping lesion of heart, mediastinum & pleura
B26..00	Malignant neoplasm, overlap lesion of resp & intrathor orgs
B2z..00	Malig neop other/ill-defined sites resp/intrathoracic organs
B2z0.00	Malig neop of upper respiratory tract, part unspecified
B2zy.00	Malignant neoplasm of other site of respiratory tract
B2zz.00	Malignant neoplasm of respiratory tract NOS
B3...00	Malig neop of bone, connective tissue, skin and breast
B3...11	Carcinoma of bone, connective tissue, skin and breast
B3...12	Sarcoma of bone and connective tissue
B30..00	Malignant neoplasm of bone and articular cartilage
B30..11	Chondroma
B30..12	Osteoma
B300.00	Malignant neoplasm of bones of skull and face
B300000	Malignant neoplasm of ethmoid bone
B300100	Malignant neoplasm of frontal bone
B300200	Malignant neoplasm of malar bone
B300300	Malignant neoplasm of nasal bone
B300400	Malignant neoplasm of occipital bone
B300500	Malignant neoplasm of orbital bone
B300600	Malignant neoplasm of parietal bone
B300700	Malignant neoplasm of sphenoid bone
B300800	Malignant neoplasm of temporal bone
B300900	Malignant neoplasm of zygomatic bone
B300A00	Malignant neoplasm of maxilla
B300B00	Malignant neoplasm of turbinate
B300C00	Malignant neoplasm of vomer
B300z00	Malignant neoplasm of bones of skull and face NOS
B301.00	Malignant neoplasm of mandible
B302.00	Malignant neoplasm of vertebral column
B302000	Malignant neoplasm of cervical vertebra
B302100	Malignant neoplasm of thoracic vertebra
B302200	Malignant neoplasm of lumbar vertebra
B302z00	Malignant neoplasm of vertebral column NOS
B303.00	Malignant neoplasm of ribs, sternum and clavicle
B303000	Malignant neoplasm of rib
B303100	Malignant neoplasm of sternum
B303200	Malignant neoplasm of clavicle
B303300	Malignant neoplasm of costal cartilage
B303400	Malignant neoplasm of costo-vertebral joint
B303500	Malignant neoplasm of xiphoid process
B303z00	Malignant neoplasm of rib, sternum and clavicle NOS
B304.00	Malignant neoplasm of scapula and long bones of upper arm
B304000	Malignant neoplasm of scapula
B304100	Malignant neoplasm of acromion
B304200	Malignant neoplasm of humerus
B304300	Malignant neoplasm of radius
B304400	Malignant neoplasm of ulna
B304z00	Malig neop of scapula and long bones of upper arm NOS
B305.00	Malignant neoplasm of hand bones
B305.11	Malignant neoplasm of carpal bones
B305.12	Malignant neoplasm of metacarpal bones
B305000	Malignant neoplasm of carpal bone - scaphoid
B305100	Malignant neoplasm of carpal bone - lunate
B305200	Malignant neoplasm of carpal bone - triquetrum
B305300	Malignant neoplasm of carpal bone - pisiform
B305400	Malignant neoplasm of carpal bone - trapezium
B305500	Malignant neoplasm of carpal bone - trapezoid
B305600	Malignant neoplasm of carpal bone - capitate
B305700	Malignant neoplasm of carpal bone - hamate
B305800	Malignant neoplasm of first metacarpal bone
B305900	Malignant neoplasm of second metacarpal bone
B305A00	Malignant neoplasm of third metacarpal bone
B305B00	Malignant neoplasm of fourth metacarpal bone
B305C00	Malignant neoplasm of fifth metacarpal bone
B305D00	Malignant neoplasm of phalanges of hand
B305z00	Malignant neoplasm of hand bones NOS
B306.00	Malignant neoplasm of pelvic bones, sacrum and coccyx
B306000	Malignant neoplasm of ilium
B306100	Malignant neoplasm of ischium
B306200	Malignant neoplasm of pubis
B306300	Malignant neoplasm of sacral vertebra
B306400	Malignant neoplasm of coccygeal vertebra
B306500	Malignant sacral teratoma
B306z00	Malignant neoplasm of pelvis, sacrum or coccyx NOS
B307.00	Malignant neoplasm of long bones of leg
B307000	Malignant neoplasm of femur
B307100	Malignant neoplasm of fibula
B307200	Malignant neoplasm of tibia
B307z00	Malignant neoplasm of long bones of leg NOS
B308.00	Malignant neoplasm of short bones of leg
B308.11	Malignant neoplasm of metatarsal bones of foot
B308000	Malignant neoplasm of patella
B308100	Malignant neoplasm of talus
B308200	Malignant neoplasm of calcaneum
B308300	Malignant neoplasm of medial cuneiform
B308400	Malignant neoplasm of intermediate cuneiform
B308500	Malignant neoplasm of lateral cuneiform
B308600	Malignant neoplasm of cuboid
B308700	Malignant neoplasm of navicular
B308800	Malignant neoplasm of first metatarsal bone
B308900	Malignant neoplasm of second metatarsal bone
B308A00	Malignant neoplasm of third metatarsal bone
B308B00	Malignant neoplasm of fourth metatarsal bone
B308C00	Malignant neoplasm of fifth metatarsal bone
B308D00	Malignant neoplasm of phalanges of foot
B308z00	Malignant neoplasm of short bones of leg NOS
B309.00	Malignant neoplasm, overlap les bone and artic cart of limbs
B30W.00	Malignant neoplasm/overlap lesion/bone+articulr cartilage
B30X.00	Malignant neoplasm/bones+articular cartilage/limb,unspfd
B30z.00	Malignant neoplasm of bone and articular cartilage NOS
B30z000	Osteosarcoma
B31..00	Malignant neoplasm of connective and other soft tissue
B310.00	Malig neop of connective and soft tissue head, face and neck
B310000	Malignant neoplasm of soft tissue of head
B310100	Malignant neoplasm of soft tissue of face
B310200	Malignant neoplasm of soft tissue of neck
B310300	Malignant neoplasm of cartilage of ear
B310400	Malignant neoplasm of tarsus of eyelid
B310500	Malignant neoplasm soft tissues of cervical spine
B310z00	Malig neop connective and soft tissue head, face, neck NOS
B311.00	Malig neop connective and soft tissue upper limb/shoulder
B311000	Malignant neoplasm of connective and soft tissue of shoulder
B311100	Malignant neoplasm of connective and soft tissue, upper arm
B311200	Malignant neoplasm of connective and soft tissue of fore-arm
B311300	Malignant neoplasm of connective and soft tissue of hand
B311400	Malignant neoplasm of connective and soft tissue of finger
B311500	Malignant neoplasm of connective and soft tissue of thumb
B311z00	Malig neop connective soft tissue upper limb/shoulder NOS
B312.00	Malig neop of connective and soft tissue of hip and leg
B312000	Malignant neoplasm of connective and soft tissue of hip
B312100	Malig neop of connective and soft tissue thigh and upper leg
B312200	Malig neop connective and soft tissue of popliteal space
B312300	Malig neop of connective and soft tissue of lower leg
B312400	Malignant neoplasm of connective and soft tissue of foot
B312500	Malignant neoplasm of connective and soft tissue of toe
B312600	Malig neop of connective and soft tissue of great toe
B312z00	Malig neop connective and soft tissue hip and leg NOS
B313.00	Malignant neoplasm of connective and soft tissue of thorax
B313000	Malignant neoplasm of connective and soft tissue of axilla
B313100	Malignant neoplasm of diaphragm
B313200	Malignant neoplasm of great vessels
B313300	Malig neoplasm of connective and soft tissues of thor spine
B313z00	Malig neop of connective and soft tissue of thorax NOS
B314.00	Malignant neoplasm of connective and soft tissue of abdomen
B314000	Malig neop of connective and soft tissue of abdominal wall
B314100	Malig neoplasm of connective and soft tissues of lumb spine
B314z00	Malig neop of connective and soft tissue of abdomen NOS
B315.00	Malignant neoplasm of connective and soft tissue of pelvis
B315000	Malignant neoplasm of connective and soft tissue of buttock
B315100	Malig neop of connective and soft tissue of inguinal region
B315200	Malignant neoplasm of connective and soft tissue of perineum
B315300	Malig neopl of connective and soft tissue - sacrum or coccyx
B315z00	Malig neop of connective and soft tissue of pelvis NOS
B316.00	Malig neop of connective and soft tissue trunk unspecified
B317.00	Malignant neoplasm, overlap lesion connective & soft tissue
B31y.00	Malig neop connective and soft tissue other specified site
B31z.00	Malignant neoplasm of connective and soft tissue, site NOS
B31z000	Kaposi's sarcoma of soft tissue
B32..00	Malignant melanoma of skin
B320.00	Malignant melanoma of lip
B321.00	Malignant melanoma of eyelid including canthus
B322.00	Malignant melanoma of ear and external auricular canal
B322000	Malignant melanoma of auricle (ear)
B322100	Malignant melanoma of external auditory meatus
B322z00	Malignant melanoma of ear and external auricular canal NOS
B323.00	Malignant melanoma of other and unspecified parts of face
B323000	Malignant melanoma of external surface of cheek
B323100	Malignant melanoma of chin
B323200	Malignant melanoma of eyebrow
B323300	Malignant melanoma of forehead
B323400	Malignant melanoma of external surface of nose
B323500	Malignant melanoma of temple
B323z00	Malignant melanoma of face NOS
B324.00	Malignant melanoma of scalp and neck
B324000	Malignant melanoma of scalp
B324100	Malignant melanoma of neck
B324z00	Malignant melanoma of scalp and neck NOS
B325.00	Malignant melanoma of trunk (excluding scrotum)
B325000	Malignant melanoma of axilla
B325100	Malignant melanoma of breast
B325200	Malignant melanoma of buttock
B325300	Malignant melanoma of groin
B325400	Malignant melanoma of perianal skin
B325500	Malignant melanoma of perineum
B325600	Malignant melanoma of umbilicus
B325700	Malignant melanoma of back
B325800	Malignant melanoma of chest wall
B325z00	Malignant melanoma of trunk, excluding scrotum, NOS
B326.00	Malignant melanoma of upper limb and shoulder
B326000	Malignant melanoma of shoulder
B326100	Malignant melanoma of upper arm
B326200	Malignant melanoma of fore-arm
B326300	Malignant melanoma of hand
B326400	Malignant melanoma of finger
B326500	Malignant melanoma of thumb
B326z00	Malignant melanoma of upper limb or shoulder NOS
B327.00	Malignant melanoma of lower limb and hip
B327000	Malignant melanoma of hip
B327100	Malignant melanoma of thigh
B327200	Malignant melanoma of knee
B327300	Malignant melanoma of popliteal fossa area
B327400	Malignant melanoma of lower leg
B327500	Malignant melanoma of ankle
B327600	Malignant melanoma of heel
B327700	Malignant melanoma of foot
B327800	Malignant melanoma of toe
B327900	Malignant melanoma of great toe
B327z00	Malignant melanoma of lower limb or hip NOS
B32y.00	Malignant melanoma of other specified skin site
B32y000	Overlapping malignant melanoma of skin
B32z.00	Malignant melanoma of skin NOS
B33..00	Other malignant neoplasm of skin
B33..11	Basal cell carcinoma
B33..12	Epithelioma
B33..13	Rodent ulcer
B33..14	Malignant neoplasm of sebaceous gland
B33..15	Malignant neoplasm of sweat gland
B33..16	Epithelioma basal cell
B330.00	Malignant neoplasm of skin of lip
B331.00	Malignant neoplasm of eyelid including canthus
B331000	Malignant neoplasm of canthus
B331100	Malignant neoplasm of upper eyelid
B331200	Malignant neoplasm of lower eyelid
B332.00	Malignant neoplasm skin of ear and external auricular canal
B332000	Malignant neoplasm of skin of auricle (ear)
B332100	Malignant neoplasm of skin of external auditory meatus
B332200	Malignant neoplasm of pinna NEC
B332z00	Malig neop skin of ear and external auricular canal NOS
B333.00	Malignant neoplasm skin of other and unspecified parts face
B333000	Malignant neoplasm of skin of cheek, external
B333100	Malignant neoplasm of skin of chin
B333200	Malignant neoplasm of skin of eyebrow
B333300	Malignant neoplasm of skin of forehead
B333400	Malignant neoplasm of skin of nose (external)
B333500	Malignant neoplasm of skin of temple
B333z00	Malignant neoplasm skin other and unspec part of face NOS
B334.00	Malignant neoplasm of scalp and skin of neck
B334000	Malignant neoplasm of scalp
B334100	Malignant neoplasm of skin of neck
B334z00	Malignant neoplasm of scalp or skin of neck NOS
B335.00	Malignant neoplasm of skin of trunk, excluding scrotum
B335000	Malignant neoplasm of skin of axillary fold
B335100	Malignant neoplasm of skin of chest, excluding breast
B335200	Malignant neoplasm of skin of breast
B335300	Malignant neoplasm of skin of abdominal wall
B335400	Malignant neoplasm of skin of umbilicus
B335500	Malignant neoplasm of skin of groin
B335600	Malignant neoplasm of skin of perineum
B335700	Malignant neoplasm of skin of back
B335800	Malignant neoplasm of skin of buttock
B335900	Malignant neoplasm of perianal skin
B335A00	Malignant neoplasm of skin of scapular region
B335z00	Malignant neoplasm of skin of trunk, excluding scrotum, NOS
B336.00	Malignant neoplasm of skin of upper limb and shoulder
B336000	Malignant neoplasm of skin of shoulder
B336100	Malignant neoplasm of skin of upper arm
B336200	Malignant neoplasm of skin of fore-arm
B336300	Malignant neoplasm of skin of hand
B336400	Malignant neoplasm of skin of finger
B336500	Malignant neoplasm of skin of thumb
B336z00	Malignant neoplasm of skin of upper limb or shoulder NOS
B337.00	Malignant neoplasm of skin of lower limb and hip
B337000	Malignant neoplasm of skin of hip
B337100	Malignant neoplasm of skin of thigh
B337200	Malignant neoplasm of skin of knee
B337300	Malignant neoplasm of skin of popliteal fossa area
B337400	Malignant neoplasm of skin of lower leg
B337500	Malignant neoplasm of skin of ankle
B337600	Malignant neoplasm of skin of heel
B337700	Malignant neoplasm of skin of foot
B337800	Malignant neoplasm of skin of toe
B337900	Malignant neoplasm of skin of great toe
B337z00	Malignant neoplasm of skin of lower limb or hip NOS
B339.00	Dermatofibrosarcoma protuberans
B33X.00	Malignant neoplasm overlapping lesion of skin
B33y.00	Malignant neoplasm of other specified skin sites
B33z.00	Malignant neoplasm of skin NOS
B33z000	Kaposi's sarcoma of skin
B33z100	Naevoid basal cell carcinoma syndrome
B33z111	Basal cell naevus syndrome
B34..00	Malignant neoplasm of female breast
B34..11	Ca female breast
B340.00	Malignant neoplasm of nipple and areola of female breast
B340000	Malignant neoplasm of nipple of female breast
B340100	Malignant neoplasm of areola of female breast
B340z00	Malignant neoplasm of nipple or areola of female breast NOS
B341.00	Malignant neoplasm of central part of female breast
B342.00	Malignant neoplasm of upper-inner quadrant of female breast
B343.00	Malignant neoplasm of lower-inner quadrant of female breast
B344.00	Malignant neoplasm of upper-outer quadrant of female breast
B345.00	Malignant neoplasm of lower-outer quadrant of female breast
B346.00	Malignant neoplasm of axillary tail of female breast
B347.00	Malignant neoplasm, overlapping lesion of breast
B34y.00	Malignant neoplasm of other site of female breast
B34y000	Malignant neoplasm of ectopic site of female breast
B34yz00	Malignant neoplasm of other site of female breast NOS
B34z.00	Malignant neoplasm of female breast NOS
B35..00	Malignant neoplasm of male breast
B350.00	Malignant neoplasm of nipple and areola of male breast
B350000	Malignant neoplasm of nipple of male breast
B350100	Malignant neoplasm of areola of male breast
B350z00	Malignant neoplasm of nipple or areola of male breast NOS
B35z.00	Malignant neoplasm of other site of male breast
B35z000	Malignant neoplasm of ectopic site of male breast
B35zz00	Malignant neoplasm of male breast NOS
B3y..00	Malig neop of bone, connective tissue, skin and breast OS
B3z..00	Malig neop of bone, connective tissue, skin and breast NOS
B4...00	Malignant neoplasm of genitourinary organ
B4...11	Carcinoma of genitourinary organ
B40..00	Malignant neoplasm of uterus, part unspecified
B41..00	Malignant neoplasm of cervix uteri
B41..11	Cervical carcinoma (uterus)
B410.00	Malignant neoplasm of endocervix
B410000	Malignant neoplasm of endocervical canal
B410100	Malignant neoplasm of endocervical gland
B410z00	Malignant neoplasm of endocervix NOS
B411.00	Malignant neoplasm of exocervix
B412.00	Malignant neoplasm, overlapping lesion of cervix uteri
B41y.00	Malignant neoplasm of other site of cervix
B41y000	Malignant neoplasm of cervical stump
B41y100	Malignant neoplasm of squamocolumnar junction of cervix
B41yz00	Malignant neoplasm of other site of cervix NOS
B41z.00	Malignant neoplasm of cervix uteri NOS
B42..00	Malignant neoplasm of placenta
B420.00	Choriocarcinoma
B43..00	Malignant neoplasm of body of uterus
B430.00	Malignant neoplasm of corpus uteri, excluding isthmus
B430000	Malignant neoplasm of cornu of corpus uteri
B430100	Malignant neoplasm of fundus of corpus uteri
B430200	Malignant neoplasm of endometrium of corpus uteri
B430211	Malignant neoplasm of endometrium
B430300	Malignant neoplasm of myometrium of corpus uteri
B430z00	Malignant neoplasm of corpus uteri NOS
B431.00	Malignant neoplasm of isthmus of uterine body
B431000	Malignant neoplasm of lower uterine segment
B431z00	Malignant neoplasm of isthmus of uterine body NOS
B432.00	Malignant neoplasm of overlapping lesion of corpus uteri
B43y.00	Malignant neoplasm of other site of uterine body
B43z.00	Malignant neoplasm of body of uterus NOS
B44..00	Malignant neoplasm of ovary and other uterine adnexa
B440.00	Malignant neoplasm of ovary
B440.11	Cancer of ovary
B441.00	Malignant neoplasm of fallopian tube
B442.00	Malignant neoplasm of broad ligament
B443.00	Malignant neoplasm of parametrium
B444.00	Malignant neoplasm of round ligament
B44y.00	Malignant neoplasm of other site of uterine adnexa
B44z.00	Malignant neoplasm of uterine adnexa NOS
B45..00	Malig neop of other and unspecified female genital organs
B450.00	Malignant neoplasm of vagina
B450000	Malignant neoplasm of Gartner's duct
B450100	Malignant neoplasm of vaginal vault
B450z00	Malignant neoplasm of vagina NOS
B451.00	Malignant neoplasm of labia majora
B451000	Malignant neoplasm of greater vestibular (Bartholin's) gland
B451z00	Malignant neoplasm of labia majora NOS
B452.00	Malignant neoplasm of labia minora
B453.00	Malignant neoplasm of clitoris
B454.00	Malignant neoplasm of vulva unspecified
B454.11	Primary vulval cancer
B45X.00	Malignant neoplasm/overlapping lesion/feml genital organs
B45y.00	Malignant neoplasm of other specified female genital organ
B45y000	Malignant neoplasm of overlapping lesion of vulva
B45z.00	Malignant neoplasm of female genital organ NOS
B46..00	Malignant neoplasm of prostate
B47..00	Malignant neoplasm of testis
B470.00	Malignant neoplasm of undescended testis
B470000	Malignant neoplasm of ectopic testis
B470100	Malignant neoplasm of retained testis
B470200	Seminoma of undescended testis
B470300	Teratoma of undescended testis
B470z00	Malignant neoplasm of undescended testis NOS
B471.00	Malignant neoplasm of descended testis
B471000	Seminoma of descended testis
B471100	Teratoma of descended testis
B47z.00	Malignant neoplasm of testis NOS
B47z.11	Seminoma of testis
B47z.12	Teratoma of testis
B48..00	Malignant neoplasm of penis and other male genital organs
B480.00	Malignant neoplasm of prepuce (foreskin)
B481.00	Malignant neoplasm of glans penis
B482.00	Malignant neoplasm of body of penis
B483.00	Malignant neoplasm of penis, part unspecified
B484.00	Malignant neoplasm of epididymis
B485.00	Malignant neoplasm of spermatic cord
B486.00	Malignant neoplasm of scrotum
B487.00	Malignant neoplasm, overlapping lesion of penis
B48y.00	Malignant neoplasm of other male genital organ
B48y000	Malignant neoplasm of seminal vesicle
B48y100	Malignant neoplasm of tunica vaginalis
B48y200	Malignant neoplasm, overlapping lesion male genital orgs
B48yz00	Malignant neoplasm of other male genital organ NOS
B48z.00	Malignant neoplasm of penis and other male genital organ NOS
B49..00	Malignant neoplasm of urinary bladder
B490.00	Malignant neoplasm of trigone of urinary bladder
B491.00	Malignant neoplasm of dome of urinary bladder
B492.00	Malignant neoplasm of lateral wall of urinary bladder
B493.00	Malignant neoplasm of anterior wall of urinary bladder
B494.00	Malignant neoplasm of posterior wall of urinary bladder
B495.00	Malignant neoplasm of bladder neck
B496.00	Malignant neoplasm of ureteric orifice
B497.00	Malignant neoplasm of urachus
B49y.00	Malignant neoplasm of other site of urinary bladder
B49y000	Malignant neoplasm, overlapping lesion of bladder
B49z.00	Malignant neoplasm of urinary bladder NOS
B4A..00	Malig neop of kidney and other unspecified urinary organs
B4A..11	Renal malignant neoplasm
B4A0.00	Malignant neoplasm of kidney parenchyma
B4A0000	Hypernephroma
B4A1.00	Malignant neoplasm of renal pelvis
B4A1000	Malignant neoplasm of renal calyces
B4A1100	Malignant neoplasm of ureteropelvic junction
B4A1z00	Malignant neoplasm of renal pelvis NOS
B4A2.00	Malignant neoplasm of ureter
B4A3.00	Malignant neoplasm of urethra
B4A4.00	Malignant neoplasm of paraurethral glands
B4Ay.00	Malignant neoplasm of other urinary organs
B4Ay000	Malignant neoplasm of overlapping lesion of urinary organs
B4Az.00	Malignant neoplasm of kidney or urinary organs NOS
B4y..00	Malignant neoplasm of genitourinary organ OS
B4z..00	Malignant neoplasm of genitourinary organ NOS
B5...00	Malignant neoplasm of other and unspecified sites
B5...11	Carcinoma of other and unspecified sites
B50..00	Malignant neoplasm of eye
B500.00	Malig neop eyeball excl conjunctiva, cornea, retina, choroid
B500000	Malignant neoplasm of ciliary body
B500100	Malignant neoplasm of iris
B500200	Malignant neoplasm of crystalline lens
B500300	Malignant neoplasm of sclera
B500z00	Malignant neoplasm of eyeball NOS
B501.00	Malignant neoplasm of orbit
B501000	Malignant neoplasm of connective tissue of orbit
B501100	Malignant neoplasm of extraocular muscle of orbit
B501z00	Malignant neoplasm of orbit NOS
B502.00	Malignant neoplasm of lacrimal gland
B503.00	Malignant neoplasm of conjunctiva
B504.00	Malignant neoplasm of cornea
B505.00	Malignant neoplasm of retina
B506.00	Malignant neoplasm of choroid
B507.00	Malignant neoplasm of lacrimal duct
B507000	Malignant neoplasm of lacrimal sac
B507100	Malignant neoplasm of nasolacrimal duct
B507z00	Malignant neoplasm of lacrimal duct NOS
B508.00	Malignant neoplasm, overlapping lesion of eye and adnexa
B50y.00	Malignant neoplasm of other specified site of eye
B50z.00	Malignant neoplasm of eye NOS
B51..00	Malignant neoplasm of brain
B51..11	Cerebral tumour - malignant
B510.00	Malignant neoplasm cerebrum (excluding lobes and ventricles)
B510000	Malignant neoplasm of basal ganglia
B510100	Malignant neoplasm of cerebral cortex
B510200	Malignant neoplasm of corpus striatum
B510300	Malignant neoplasm of globus pallidus
B510400	Malignant neoplasm of hypothalamus
B510500	Malignant neoplasm of thalamus
B510z00	Malignant neoplasm of cerebrum NOS
B511.00	Malignant neoplasm of frontal lobe
B512.00	Malignant neoplasm of temporal lobe
B512000	Malignant neoplasm of hippocampus
B512100	Malignant neoplasm of uncus
B512z00	Malignant neoplasm of temporal lobe NOS
B513.00	Malignant neoplasm of parietal lobe
B514.00	Malignant neoplasm of occipital lobe
B515.00	Malignant neoplasm of cerebral ventricles
B515000	Malignant neoplasm of choroid plexus
B515100	Malignant neoplasm of floor of cerebral ventricle
B515z00	Malignant neoplasm of cerebral ventricle NOS
B516.00	Malignant neoplasm of cerebellum
B517.00	Malignant neoplasm of brain stem
B517000	Malignant neoplasm of cerebral peduncle
B517100	Malignant neoplasm of medulla oblongata
B517200	Malignant neoplasm of midbrain
B517300	Malignant neoplasm of pons
B517z00	Malignant neoplasm of brain stem NOS
B51y.00	Malignant neoplasm of other parts of brain
B51y000	Malignant neoplasm of corpus callosum
B51y100	Malignant neoplasm of tapetum
B51y200	Malignant neoplasm, overlapping lesion of brain
B51yz00	Malignant neoplasm of other part of brain NOS
B51z.00	Malignant neoplasm of brain NOS
B52..00	Malig neop of other and unspecified parts of nervous system
B520.00	Malignant neoplasm of cranial nerves
B520000	Malignant neoplasm of olfactory bulb
B520100	Malignant neoplasm of optic nerve
B520200	Malignant neoplasm of acoustic nerve
B520z00	Malignant neoplasm of cranial nerves NOS
B521.00	Malignant neoplasm of cerebral meninges
B521000	Malignant neoplasm of cerebral dura mater
B521100	Malignant neoplasm of cerebral arachnoid mater
B521200	Malignant neoplasm of cerebral pia mater
B521z00	Malignant neoplasm of cerebral meninges NOS
B522.00	Malignant neoplasm of spinal cord
B523.00	Malignant neoplasm of spinal meninges
B523000	Malignant neoplasm of spinal dura mater
B523100	Malignant neoplasm of spinal arachnoid mater
B523200	Malignant neoplasm of spinal pia mater
B523z00	Malignant neoplasm of spinal meninges NOS
B524.00	Malig neopl peripheral nerves and autonomic nervous system
B524000	Malignant neoplasm of peripheral nerves of head, face & neck
B524100	Malignant neoplasm of peripheral nerve,upp limb,incl should
B524200	Malignant neoplasm of peripheral nerve of low limb, incl hip
B524300	Malignant neoplasm of peripheral nerve of thorax
B524400	Malignant neoplasm of peripheral nerve of abdomen
B524500	Malignant neoplasm of peripheral nerve of pelvis
B524600	Malignant neoplasm,overlap lesion periph nerve & auton ns
B524W00	Mal neoplasm/periph nerves+autonomic nervous system,unspc
B524X00	Malignant neoplasm/peripheral nerves of trunk,unspecified
B525.00	Malignant neoplasm of cauda equina
B52W.00	Malig neopl, overlap lesion brain & other part of CNS
B52X.00	Malignant neoplasm of meninges, unspecified
B52y.00	Malignant neoplasm of other specified part of nervous system
B52z.00	Malignant neoplasm of nervous system NOS
B53..00	Malignant neoplasm of thyroid gland
B54..00	Malig neop of other endocrine glands and related structures
B540.00	Malignant neoplasm of adrenal gland
B540.11	Phaeochromocytoma
B540000	Malignant neoplasm of adrenal cortex
B540100	Malignant neoplasm of adrenal medulla
B540z00	Malignant neoplasm of adrenal gland NOS
B541.00	Malignant neoplasm of parathyroid gland
B542.00	Malignant neoplasm pituitary gland and craniopharyngeal duct
B542000	Malignant neoplasm of pituitary gland
B542100	Malignant neoplasm of craniopharyngeal duct
B542z00	Malig neop pituitary gland or craniopharyngeal duct NOS
B543.00	Malignant neoplasm of pineal gland
B544.00	Malignant neoplasm of carotid body
B545.00	Malignant neoplasm of aortic body and other paraganglia
B545000	Malignant neoplasm of glomus jugulare
B545100	Malignant neoplasm of aortic body
B545200	Malignant neoplasm of coccygeal body
B545z00	Malignant neoplasm of aortic body or paraganglia NOS
B54X.00	Malignant neoplasm-pluriglandular involvement,unspecified
B54y.00	Malignant neoplasm of other specified endocrine gland
B54z.00	Malig neop of endocrine gland or related structure NOS
B55..00	Malignant neoplasm of other and ill-defined sites
B550.00	Malignant neoplasm of head, neck and face
B550000	Malignant neoplasm of head NOS
B550100	Malignant neoplasm of cheek NOS
B550200	Malignant neoplasm of nose NOS
B550300	Malignant neoplasm of jaw NOS
B550400	Malignant neoplasm of neck NOS
B550500	Malignant neoplasm of supraclavicular fossa NOS
B550z00	Malignant neoplasm of head, neck and face NOS
B551.00	Malignant neoplasm of thorax
B551000	Malignant neoplasm of axilla NOS
B551100	Malignant neoplasm of chest wall NOS
B551200	Malignant neoplasm of intrathoracic site NOS
B551z00	Malignant neoplasm of thorax NOS
B552.00	Malignant neoplasm of abdomen
B553.00	Malignant neoplasm of pelvis
B553000	Malignant neoplasm of inguinal region NOS
B553100	Malignant neoplasm of presacral region
B553200	Malignant neoplasm of sacrococcygeal region
B553z00	Malignant neoplasm of pelvis NOS
B554.00	Malignant neoplasm of upper limb NOS
B555.00	Malignant neoplasm of lower limb NOS
B55y.00	Malignant neoplasm of other specified sites
B55y000	Malignant neoplasm of back NOS
B55y100	Malignant neoplasm of trunk NOS
B55y200	Malignant neoplasm of flank NOS
B55yz00	Malignant neoplasm of specified site NOS
B55z.00	Malignant neoplasm of other and ill defined site NOS
B56..00	Secondary and unspecified malignant neoplasm of lymph nodes
B56..11	Lymph node metastases
B560.00	Secondary and unspec malig neop lymph nodes head/face/neck
B560000	Secondary and unspec malig neop of superficial parotid LN
B560100	Secondary and unspec malignant neoplasm mastoid lymph nodes
B560200	Secondary and unspec malig neop superficial cervical LN
B560300	Secondary and unspec malignant neoplasm occipital lymph node
B560400	Secondary and unspec malig neop deep parotid lymph nodes
B560500	Secondary and unspec malig neop submandibular lymph nodes
B560600	Secondary and unspec malig neop of facial lymph nodes
B560700	Secondary and unspec malig neop submental lymph nodes
B560800	Secondary and unspec malig neop anterior cervical LN
B560900	Secondary and unspec malig neop deep cervical LN
B560z00	Secondary unspec malig neop lymph nodes head/face/neck NOS
B561.00	Secondary and unspec malig neop intrathoracic lymph nodes
B561000	Secondary and unspec malig neop internal mammary lymph nodes
B561100	Secondary and unspec malig neop intercostal lymph nodes
B561200	Secondary and unspec malig neop diaphragmatic lymph nodes
B561300	Secondary and unspec malig neop ant mediastinal lymph nodes
B561400	Secondary and unspec malig neop post mediastinal lymph nodes
B561500	Secondary and unspec malig neop paratracheal lymph nodes
B561600	Secondary and unspec malig neop superfic tracheobronchial LN
B561700	Secondary and unspec malig neop inferior tracheobronchial LN
B561800	Secondary and unspec malig neop bronchopulmonary lymph nodes
B561900	Secondary and unspec malig neop pulmonary lymph nodes
B561z00	Secondary and unspec malig neop intrathoracic LN NOS
B562.00	Secondary and unspec malig neop intra-abdominal lymph nodes
B562000	Secondary and unspec malig neop coeliac lymph nodes
B562100	Secondary and unspec malig neop superficial mesenteric LN
B562200	Secondary and unspec malig neop inferior mesenteric LN
B562300	Secondary and unspec malig neop common iliac lymph nodes
B562400	Secondary and unspec malig neop external iliac lymph nodes
B562z00	Secondary and unspec malig neop intra-abdominal LN NOS
B563.00	Secondary and unspec malig neop axilla and upper limb LN
B563000	Secondary and unspec malig neop axillary lymph nodes
B563100	Secondary and unspec malig neop supratrochlear lymph nodes
B563200	Secondary and unspec malig neop infraclavicular lymph nodes
B563300	Secondary and unspec malig neop pectoral lymph nodes
B563z00	Secondary and unspec malig neop axilla and upper limb LN NOS
B564.00	Secondary and unspec malig neop inguinal and lower limb LN
B564000	Secondary and unspec malig neop superficial inguinal LN
B564100	Secondary and unspec malig neop deep inguinal lymph nodes
B564200	Secondary and unspec malig neop popliteal lymph nodes
B564z00	Secondary and unspec malig neop of inguinal and leg LN NOS
B565.00	Secondary and unspec malig neop intrapelvic lymph nodes
B565000	Secondary and unspec malig neop internal iliac lymph nodes
B565100	Secondary and unspec malig neop inferior epigastric LN
B565200	Secondary and unspec malig neop circumflex iliac LN
B565300	Secondary and unspec malig neop sacral lymph nodes
B565400	Secondary and unspec malig neop obturator lymph nodes
B565z00	Secondary and unspec malig neop intrapelvic LN NOS
B56y.00	Secondary and unspec malig neop lymph nodes multiple sites
B56z.00	Secondary and unspec malig neop lymph nodes NOS
B57..00	Secondary malig neop of respiratory and digestive systems
B57..11	Metastases of respiratory and/or digestive systems
B57..12	Secondary carcinoma of respiratory and/or digestive systems
B570.00	Secondary malignant neoplasm of lung
B571.00	Secondary malignant neoplasm of mediastinum
B572.00	Secondary malignant neoplasm of pleura
B573.00	Secondary malignant neoplasm of other respiratory organs
B574.00	Secondary malignant neoplasm of small intestine and duodenum
B574000	Secondary malignant neoplasm of duodenum
B574100	Secondary malignant neoplasm of jejunum
B574200	Secondary malignant neoplasm of ileum
B574z00	Secondary malig neop of small intestine or duodenum NOS
B575.00	Secondary malignant neoplasm of large intestine and rectum
B575000	Secondary malignant neoplasm of colon
B575100	Secondary malignant neoplasm of rectum
B575z00	Secondary malig neop of large intestine or rectum NOS
B576.00	Secondary malig neop of retroperitoneum and peritoneum
B576000	Secondary malignant neoplasm of retroperitoneum
B576100	Secondary malignant neoplasm of peritoneum
B576200	Malignant ascites
B576z00	Secondary malig neop of retroperitoneum or peritoneum NOS
B577.00	Secondary malignant neoplasm of liver
B577.11	Liver metastases
B57y.00	Secondary malignant neoplasm of other digestive organ
B57z.00	Secondary malig neop of respiratory or digestive system NOS
B58..00	Secondary malignant neoplasm of other specified sites
B58..11	Secondary carcinoma of other specified sites
B580.00	Secondary malignant neoplasm of kidney
B581.00	Secondary malignant neoplasm of other urinary organs
B581000	Secondary malignant neoplasm of ureter
B581100	Secondary malignant neoplasm of bladder
B581200	Secondary malignant neoplasm of urethra
B581z00	Secondary malignant neoplasm of other urinary organ NOS
B582.00	Secondary malignant neoplasm of skin
B582000	Secondary malignant neoplasm of skin of head
B582100	Secondary malignant neoplasm of skin of face
B582200	Secondary malignant neoplasm of skin of neck
B582300	Secondary malignant neoplasm of skin of trunk
B582400	Secondary malignant neoplasm of skin of shoulder and arm
B582500	Secondary malignant neoplasm of skin of hip and leg
B582600	Secondary malignant neoplasm of skin of breast
B582z00	Secondary malignant neoplasm of skin NOS
B583.00	Secondary malignant neoplasm of brain and spinal cord
B583000	Secondary malignant neoplasm of brain
B583100	Secondary malignant neoplasm of spinal cord
B583200	Cerebral metastasis
B583z00	Secondary malignant neoplasm of brain or spinal cord NOS
B584.00	Secondary malignant neoplasm of other part of nervous system
B585.00	Secondary malignant neoplasm of bone and bone marrow
B585000	Pathological fracture due to metastatic bone disease
B586.00	Secondary malignant neoplasm of ovary
B587.00	Secondary malignant neoplasm of adrenal gland
B58y.00	Secondary malignant neoplasm of other specified sites
B58y000	Secondary malignant neoplasm of breast
B58y100	Secondary malignant neoplasm of uterus
B58y200	Secondary malignant neoplasm of cervix uteri
B58y211	Secondary cancer of the cervix
B58y300	Secondary malignant neoplasm of vagina
B58y400	Secondary malignant neoplasm of vulva
B58y411	Secondary cancer of the vulva
B58y500	Secondary malignant neoplasm of prostate
B58y600	Secondary malignant neoplasm of testis
B58y700	Secondary malignant neoplasm of penis
B58y800	Secondary malignant neoplasm of epididymis and vas deferens
B58y900	Secondary malignant neoplasm of tongue
B58yz00	Secondary malignant neoplasm of other specified site NOS
B58z.00	Secondary malignant neoplasm of other specified site NOS
B59..00	Malignant neoplasm of unspecified site
B590.00	Disseminated malignancy NOS
B590.11	Carcinomatosis
B591.00	Other malignant neoplasm NOS
B592.00	Malignant neoplasms of independent (primary) multiple sites
B592X00	Kaposi's sarcoma of multiple organs
B593.00	Primary malignant neoplasm of unknown site
B594.00	Secondary malignant neoplasm of unknown site
B59z.00	Malignant neoplasm of unspecified site NOS
B59zX00	Kaposi's sarcoma, unspecified
B5y..00	Malignant neoplasm of other and unspecified site OS
B5z..00	Malignant neoplasm of other and unspecified site NOS
B6...00	Malignant neoplasm of lymphatic and haemopoietic tissue
B6...11	Malignant neoplasm of histiocytic tissue
B60..00	Lymphosarcoma and reticulosarcoma
B600.00	Reticulosarcoma
B600000	Reticulosarcoma of unspecified site
B600100	Reticulosarcoma of lymph nodes of head, face and neck
B600200	Reticulosarcoma of intrathoracic lymph nodes
B600300	Reticulosarcoma of intra-abdominal lymph nodes
B600400	Reticulosarcoma of lymph nodes of axilla and upper limb
B600500	Reticulosarcoma of lymph nodes of inguinal region and leg
B600600	Reticulosarcoma of intrapelvic lymph nodes
B600700	Reticulosarcoma of spleen
B600800	Reticulosarcoma of lymph nodes of multiple sites
B600z00	Reticulosarcoma NOS
B601.00	Lymphosarcoma
B601000	Lymphosarcoma of unspecified site
B601100	Lymphosarcoma of lymph nodes of head, face and neck
B601200	Lymphosarcoma of intrathoracic lymph nodes
B601300	Lymphosarcoma of intra-abdominal lymph nodes
B601400	Lymphosarcoma of lymph nodes of axilla and upper limb
B601500	Lymphosarcoma of lymph nodes of inguinal region and leg
B601600	Lymphosarcoma of intrapelvic lymph nodes
B601700	Lymphosarcoma of spleen
B601800	Lymphosarcoma of lymph nodes of multiple sites
B601z00	Lymphosarcoma NOS
B602.00	Burkitt's lymphoma
B602000	Burkitt's lymphoma of unspecified site
B602100	Burkitt's lymphoma of lymph nodes of head, face and neck
B602200	Burkitt's lymphoma of intrathoracic lymph nodes
B602300	Burkitt's lymphoma of intra-abdominal lymph nodes
B602400	Burkitt's lymphoma of lymph nodes of axilla and upper limb
B602500	Burkitt's lymphoma of lymph nodes of inguinal region and leg
B602600	Burkitt's lymphoma of intrapelvic lymph nodes
B602700	Burkitt's lymphoma of spleen
B602800	Burkitt's lymphoma of lymph nodes of multiple sites
B602z00	Burkitt's lymphoma NOS
B60y.00	Other specified reticulosarcoma or lymphosarcoma
B60z.00	Reticulosarcoma or lymphosarcoma NOS
B61..00	Hodgkin's disease
B610.00	Hodgkin's paragranuloma
B610000	Hodgkin's paragranuloma of unspecified site
B610100	Hodgkin's paragranuloma of lymph nodes of head, face, neck
B610200	Hodgkin's paragranuloma of intrathoracic lymph nodes
B610300	Hodgkin's paragranuloma of intra-abdominal lymph nodes
B610400	Hodgkin's paragranuloma of lymph nodes of axilla and arm
B610500	Hodgkin's paragranuloma lymph nodes inguinal region and leg
B610600	Hodgkin's paragranuloma of intrapelvic lymph nodes
B610700	Hodgkin's paragranuloma of spleen
B610800	Hodgkin's paragranuloma of lymph nodes of multiple sites
B610z00	Hodgkin's paragranuloma NOS
B611.00	Hodgkin's granuloma
B611000	Hodgkin's granuloma of unspecified site
B611100	Hodgkin's granuloma of lymph nodes of head, face and neck
B611200	Hodgkin's granuloma of intrathoracic lymph nodes
B611300	Hodgkin's granuloma of intra-abdominal lymph nodes
B611400	Hodgkin's granuloma of lymph nodes of axilla and upper limb
B611500	Hodgkin's granuloma lymph nodes of inguinal region and leg
B611600	Hodgkin's granuloma of intrapelvic lymph nodes
B611700	Hodgkin's granuloma of spleen
B611800	Hodgkin's granuloma of lymph nodes of multiple sites
B611z00	Hodgkin's granuloma NOS
B612.00	Hodgkin's sarcoma
B612000	Hodgkin's sarcoma of unspecified site
B612100	Hodgkin's sarcoma of lymph nodes of head, face and neck
B612200	Hodgkin's sarcoma of intrathoracic lymph nodes
B612300	Hodgkin's sarcoma of intra-abdominal lymph nodes
B612400	Hodgkin's sarcoma of lymph nodes of axilla and upper limb
B612500	Hodgkin's sarcoma of lymph nodes of inguinal region and leg
B612600	Hodgkin's sarcoma of intrapelvic lymph nodes
B612700	Hodgkin's sarcoma of spleen
B612800	Hodgkin's sarcoma of lymph nodes of multiple sites
B612z00	Hodgkin's sarcoma NOS
B613.00	Hodgkin's disease, lymphocytic-histiocytic predominance
B613000	Hodgkin's, lymphocytic-histiocytic predominance unspec site
B613100	Hodgkin's, lymphocytic-histiocytic pred of head, face, neck
B613200	Hodgkin's, lymphocytic-histiocytic pred intrathoracic nodes
B613300	Hodgkin's, lymphocytic-histiocytic pred intra-abdominal node
B613400	Hodgkin's, lymphocytic-histiocytic pred axilla and arm
B613500	Hodgkin's, lymphocytic-histiocytic pred inguinal and leg
B613600	Hodgkin's, lymphocytic-histiocytic pred intrapelvic nodes
B613700	Hodgkin's, lymphocytic-histiocytic predominance of spleen
B613800	Hodgkin's, lymphocytic-histiocytic pred of multiple sites
B613z00	Hodgkin's, lymphocytic-histiocytic predominance NOS
B614.00	Hodgkin's disease, nodular sclerosis
B614000	Hodgkin's disease, nodular sclerosis of unspecified site
B614100	Hodgkin's nodular sclerosis of head, face and neck
B614200	Hodgkin's nodular sclerosis of intrathoracic lymph nodes
B614300	Hodgkin's nodular sclerosis of intra-abdominal lymph nodes
B614400	Hodgkin's nodular sclerosis of lymph nodes of axilla and arm
B614500	Hodgkin's nodular sclerosis of inguinal region and leg
[truncated: 2,976 more rows]
