# Supplementary material for: Determining the date of diagnosis – is it a simple matter? The impact of different approaches to dating diagnosis on estimates of delayed care for ovarian cancer in UK primary care
Source: BMC Med Res Methodol. 2009 Jun 23;9:42. doi: 10.1186/1471-2288-9-42 (PMC2711114; doi:10.1186/1471-2288-9-42)
Supplement: Additional file 4 — Stata program for creating categories for investigations and referrals. The "do" file that was used for creating these categories. [file 1471-2288-9-42-S4.zip]

Archive with 1 entries (1 files):
- create_testcat_for_ov_cancer.do
