# Supplementary material for: Determining the date of diagnosis – is it a simple matter? The impact of different approaches to dating diagnosis on estimates of delayed care for ovarian cancer in UK primary care
Source: BMC Med Res Methodol. 2009 Jun 23;9:42. doi: 10.1186/1471-2288-9-42 (PMC2711114; doi:10.1186/1471-2288-9-42)
Supplement: Additional file 4 — Stata program for creating categories for investigations and referrals. The "do" file that was used for creating these categories. [file 1471-2288-9-42-S4.zip › create_testcat_for_ov_cancer.do]

// Stata Do file for creating the categories for the different types of tests or referrals for ovarian cancer. 
// Note  category 5 was not used this, but for determining previous cancer referrals

// Latest version 17/06/09 
// A. Rosemary Tate. Please acknowledge with a citation of the paper if you use this do file


/*-----------Referral to oncologist-------------------------------------*/
gen onco= strpos(read_oxmis_name, "oncolog")!=0
replace onco=1 if strpos(read_oxmis_name, "Oncolog")!=0

/*-----------Oophorectomy------------------------------------*/
 gen ooph=strpos(read_oxmis_name, "oophorectomy")!=0 | strpos(read_oxmis_name, "salpingophor")!=0/*
*/ |strpos(read_oxmis_name, "Oophorectomy")!=0 | strpos(read_oxmis_name, "salpingoophor")!=0
egen hasooph=max(ooph), by(pateid )


 
/*-----------CAS125 test-------------------------------------*/
 gen ca125=strpos(read_oxmis_name,"CA125")!=0
replace ca125=1 if strpos(read_oxmis_name,"Carbohydrate antigen")!=0
egen hasca=max(ca125), by(pateid )
gen ultrasound=strpos(read_oxmis_name,"ultra")!=0
replace ultrasound=1 if strpos(read_oxmis_name,"Ultra")!=0
replace ultrasound=1 if strpos(read_oxmis_name,"U-S")!=0
replace ultrasound=0 if strpos(read_oxmis_name, "liver")!=0 |strpos(read_oxmis_name, "heart")!=0 /*
*/|strpos(read_oxmis_name, "Gallbladder")!=0 
egen hasult=max(ult), by(pateid )

/*-----------Referral to gynae-------------------------------------*/
gen gynae=strpos(read_oxmis_name, "gyn")!=0 |strpos(read_oxmis_name, "GYN")!=0 |strpos(nhs, "Gyn")!=0 
gen gynaeref=strpos(nhs, "gyn")!=0 |strpos(nhs, "GYN")!=0 |strpos(nhs, "Gyn")!=0 
replace gynaeref= 1 if strpos(fhs, "gyn")!=0 |strpos(fhs, "GYN")!=0 |strpos(fhs, "Gyn")!=0 
egen hasgynref=max(gynaeref), by(pateid )
replace gynae=1 if gynaeref==1
egen hasgyn=max(gynae), by(pateid )

/*-----------Laparoscopy-------------------------------------*/
gen lap =strpos(read_oxmis_name, "lapar")!=0 |strpos(read_oxmis_name, "Lapar")!=0 
egen haslap=max(lap) , by(pateid)

/*-----------letter from specialist-------------------------------------*/
gen letter= strpos(read_oxmis_name , "letter") !=0 | strpos(read_oxmis_name , "Letter") !=0 
gen specialist = strpos(read_oxmis_name, "specialist") !=0 | strpos(read_oxmis_name, "Specialist") !=0
gen consultant = strpos(read_oxmis_name, "consultant") !=0 | strpos(read_oxmis_name, "Consultant") !=0
gen let_from_spec= letter ==1 & (consultant==1 | specialist==1)
egen haslet=max(let_from_spec) , by(pateid)

/*-----------Cat scan-------------------------------------*/
gen cat=strpos(read_oxmis_name, "CAT")!=0 
replace cat=1 if strpos(read_oxmis_name, "tomograph")!=0 

gen testcat=.
replace testcat=1 if ooph==1
replace testcat =4 if ca125==1
replace testcat=3 if ultra==1
replace testcat=2 if lap==1
replace testcat = 5 if onco==1
replace testcat=6 if gynae==1
label variable testcat "Type of test or referral"
label define testcat 1 "Oophorectomy" 4 "CA125"  3 "Ultrasound" 2 "Laparotomy" 5 "Oncology"  6 "Gynaecology" 
label values testcat testcat

egen temp=min(testcat), by(pateid )
 replace testcat=26 if temp==.
 label define testcat 26 "None of these" , add
 drop temp
